# Supplementary material for: The DEAD-box RNA helicase Dhx15 controls glycolysis and arbovirus replication in Aedes aegypti mosquito cells
Source: PLoS Pathog. 2022 Nov 28;18(11):e1010694. doi: 10.1371/journal.ppat.1010694 (PMC9731432; doi:10.1371/journal.ppat.1010694)
Supplement: S1 Table — Genes that have been selected for an RNAi screen and, if applicable, updated gene identifiers in the recent version of VectorBase (version 57, accessed April 2022) are shown. (XLSX) [file ppat.1010694.s007.xlsx]

## Sheet: Table S1
Gene identifiers and (putative) function, ortholog in Drosophila melanogaster				Initial screen		repeat screen		2nd set dsRNA		Cell viability [%]
Gene ID	gene ID current VB version	Gene name / Product description	ortholog	Fold change	SD	Fold change	SD	Fold change	SD	Fold change	SD
AAEL001007		unspecified product	sbr	10.521	0.568488	8.6731	2.09482	6.8197	1.38234	77.2513	0.0441547
AAEL007067		WD-repeat protein	Taf5, can	4.784	0.680972	4.1501	0.348857	0.825	0.143192	106.66	0.00994667
AAEL001397		ribonuclease	Dis3l2	4.2549	0.557068	3.1146	0.0463541	1.3904	0.0641	103.103	0.0147
AAEL004243		S1 RNA binding domain protein, putative	CG31156	3.9485	0.29739	6.0987	0.142584	0.6884	0.0755854	103.588	0.00715243
AAEL006566		suppressor of ty	spt4	3.8319	0.0574014	3.4698	0.541443	4.0155	0.105351	102.135	0.0205427
AAEL006956		suppressor of ty	Spt6	3.7768	0.178652	4.9921	0.447095	10.6033	1.05608	106.139	0.00694216
AAEL016986		unspecified product	Clp	3.7086	2.53923	0.5109	0.0818711	0.9121	0.0617723	99.8034	0.0183124
AAEL003695		unspecified product	Phf5a	3.1658	0.884642	0.8421	0.198435
AAEL006710	AAEL022413	unspecified product	Rox8	2.9059	0.118032	2.1623	0.22902	1.6603	0.258431	98.3795	0.00873815
AAEL013249		unspecified product		2.8916	0.419882	0.5559	0.115973
AAEL004419		ATP-dependent RNA helicase	l(1)G0007, CG3225, CG4901, Dhx15, l(2)37Cb,pea	2.8776	1.14729	4.7035	0.15313	4.9653	0.611158	118.034	0.0173
AAEL008738		DEAD box ATP-dependent RNA helicase	Rm62, mahe, CG10077	2.8154	1.64092	1.6084	0.414944
AAEL009061		rrm/rnp domain	swm	2.7368	0.16206	2.6022	0.122805	1.8093	0.0643531	101.213	0.00725923
AAEL010312		unspecified product		2.7186	0.175706	2.3856	0.295234	2.1812	0.401703	82.5495	0.17292
AAEL015246		no entry		2.6978	0.0727444	3.1619	0.412091			102.581	0.0316071
AAEL011663		unspecified product	Pcf11	2.6503	1.59237	3.438	1.33742	4.6272	1.08252	90.671	0.0434911
AAEL002125		unspecified product	fs(1)h, tbrd-1	2.6116	0.508073	3.1962	0.164664	4.5266	0.409637	109.225	0.00578548
AAEL012410		Ago1b	Ago1	2.6012	0.103057	3.4511	0.232369	1.018	0.0408963	97.5074	0.0236243
AAEL003077		unspecified product	Nelf-E	2.5472	0.232191	1.1349	0.341077
AAEL003671	AAEL019555	unspecified product		2.4893	0.723902	1.8964	0.122589
AAEL005856		signal recognition particle receptor alpha subunit (sr-alpha)	SrpRalpha	2.415	0.794362	0.6444	0.0851909
AAEL005368		unspecified product	TfIIB	2.411	0.0315467	0.866	0.0986579
AAEL012111		no entry		2.3729	0.182138	0.7846	0.0817965
AAEL008728		DEAD box ATP-dependent RNA helicase	CG9143	2.3197	0.33786	2.078	0.714234	1.8606	0.390606	103.382	0.0107
AAEL008703		no entry		2.2874	0.513144	0.3862	0.00937115	2.2001	0.197061	104.334	0.0205445
AAEL009437	AAEL026633	unspecified product	Cnot4	2.2508	0.384524	3.1436	0.315516	9.3473	0.554249	108.398	0.0212325
AAEL011283		Cytoplasmic tRNA 2-thiolation protein 1 (EC 2.7.7.-)(Cytoplasmic tRNA adenylyltransferase 1)	CG8078	2.2113	0.356808	1.4297	0.165524
AAEL013068		protein phsophatase-2a	mts	2.1613	0.619728	1.3803	0.285958
AAEL014540	AAEL020761	unspecified product	CG6686	2.1277	0.705551	1.6322	0.194322
AAEL000707		cell cycle control protein cwf22	ncm	2.1261	0.298121	2.1905	0.175251	2.1758	0.4682	108.978	0.0155
AAEL004859		ATP-dependent RNA helicase	mle	2.1181	1.20035	2.3174	0.272049	2.6004	0.304048	94.1807	0.0102
AAEL001216		DEAD box ATP-dependent RNA helicase	Hel25E	2.1097	0.18424	3.9315	0.437565	2.1606	0.0770156	92.8508	0.0301703
AAEL009779		NBP2b protein, putative	CG15432	2.1023	0.633514	2.7778	0.206507	0.9116	0.0935	105.739	0.0344334
AAEL006794		dicer-2	Dcr1, Dcr2	2.1001	0.133343	2.7183	0.258525	2.1244	0.154029	100.74	0.0116657
AAEL014414		DEAD box ATP-dependent RNA helicase	CG7483	2.0726	1.55984	2.3887	0.284619	0.1746	0.0379456
AAEL007042		far upstream (fuse) binding protein	Psi	2.0704	0.37423	1.3451	0.240542
AAEL013235	AAEL023716	unspecified product	spn-E	2.067	0.956115	2.3887	1.17894
AAEL001371		pre-mRNA cleavage factor im, 25kD subunit	Cpsf5	2.0668	0.398989	1.7229	0.22966
AAEL005744		DEAD box ATP-dependent RNA helicase	pit	2.0665	0.192475	1.3841	0.419846
AAEL002083		DEAD box ATP-dependent RNA helicase	Rm62, mahe, CG10077	2.0611	0.0932081	1.4518	0.544326
AAEL006135		Cbp20	Cbp20	2.0593	0.373832	3.4549	0.209935	0.7817	0.045	102.863	0.00237457
AAEL009391	AAEL020123	unspecified product		2.0325	0.282699	2.5119	0.184915	2.4649	0.2281	101.089	0.014803
AAEL012980		Pescadillo homolog	CG4364	2.0086	0.327513	1.1955	0.120642
AAEL004663		pseudouridylate synthase	CG3045, CG34140	1.9673	0.548721
AAEL003670		myelinprotein expression factor	Vps33B	1.9626	0.0981048
AAEL010732		ATP-dependent RNA helicase	l(1)G0007, CG3225, CG4901, Dhx15, l(2)37Cb,pea	1.9473	0.760209
AAEL003377		signal recognition particle	Srp72	1.9411	0.618546
AAEL015263	AAEL026243	unspecified product	Ref1, Ref2	1.9301	0.610754
AAEL008164		unspecified product	elav	1.9211	0.633741
AAEL007066		mitotic checkpoint protein and poly(a)+ RNA export protein	Rae1	1.911	0.115723
AAEL013167		unspecified product	cactin	1.8857	0.68851
AAEL008700		unspecified product	Smn	1.8702	0.318647
AAEL002986		unspecified product	CG4266	1.8576	0.618678
AAEL002621	AAEL019699	unspecified product		1.8107	0.292166
AAEL004117		ATP-dependent RNA helicase	bgcn, CG8915	1.7997	0.0833064
AAEL004911		DEAD box ATP-dependent RNA helicase	Gem3	1.799	0.801345
AAEL009839		Cbp80	Cbp80	1.7714	0.47265
AAEL001356		RNA-binding protein	x16, Rbp1-like, Rbp1	1.7677	0.179271
AAEL008248		Eukaryotic translation initiation factor 2A	CG7414	1.7651	0.380412
AAEL007565		leucine rich protein, putative	bsf	1.759	0.308854
AAEL017164		putative mRNA cleavage factor i subunit/cpsf subunit		1.7509	0.323633
AAEL009212		lola	lola	1.7499	0.0730268
AAEL015236		signal recognition particle, 9kD-subunit, putative	Srp9	1.7437	0.143713
AAEL013502	AAEL013495, AAEL019879	unspecified product	mRpL16	1.7425	0.156825
AAEL009235		unspecified product	CG9705	1.7412	0.336074
AAEL012134		pur-alpha	Pur-alpha	1.7412	0.133969
AAEL010060		signal recognition particle 68 kda protein	Srp68	1.7252	0.307702
AAEL008463		DEAD box ATP-dependent RNA helicase	CG8611	1.7162	0.809558
AAEL002012		phosphorylated adaptor for RNA export, putative	Phax	1.7139	0.602113
AAEL013400		DEAD box ATP-dependent RNA helicase	CG5800	1.6957	0.15819
AAEL008375		unspecified product	Edc3	1.6898	0.381328
AAEL013985		DEAD box ATP-dependent RNA helicase	CG6227	1.6808	0.488299
AAEL014170		unspecified product		1.6719	0.421204
AAEL008719		Sm protein G, putative	SNRPG	1.6712	0.339624
AAEL003944		unspecified product	CG11563	1.6682	0.590996
AAEL004989		RNA-binding protein	CG4887, CG4896	1.6525	0.375873
AAEL007354		pseudouridylate synthase	Pus1	1.6318	0.188132
AAEL000262		no hit		1.6307	0.641188
AAEL017377		Or117		1.6261	0.442615
AAEL005880		unspecified product	CG12343	1.6238	0.325799
AAEL013227		Piwi6	aub, piwi, AGO3	1.6236	0.138409
AAEL009383		crooked neck protein	crn	1.618	0.308839
AAEL007013		RNA-binding protein precursor, putative		1.6007	1.24305
AAEL010832		Pop5 protein, putative	Pop5	1.5981	0.546466
AAEL006048		interleukin enhancer binding factor	CG5641	1.5892	0.330466
AAEL010787		DEAD box ATP-dependent RNA helicase	Rm62, mahe, CG10077	1.5866	0.438968
AAEL013723		polypyrimidine tract binding protein	heph	1.5787	0.390019
AAEL003382		Ro ribonucleoprotein autoantigen, putative	CG10803	1.5728	0.178535
AAEL003407		unspecified product		1.5587	0.50216
AAEL007274		no entry		1.5525	0.532917
AAEL009412		ligatin	eIF2D	1.5497	0.399763
AAEL012874		rrp4	Rrp4	1.5486	0.63984
AAEL003985	AAEL027935	unspecified product	CG2021	1.5337	0.37868
AAEL014846		inx1	ogre	1.5335	0.422755
AAEL012543		myosin motor, putative	CG3213	1.5308	0.193539
AAEL006300		P53 induced protein	tank	1.527	0.195783
AAEL005776		Orco	Orco	1.5067	0.350783
AAEL000250		FoxP	FoxP	1.4927	0.332451
AAEL004364		WD_REPEATS_REGION domain-containing protein	CG8064	1.4926	0.418726
AAEL013627		RAP domain-containing protein	CG2124	1.4909	0.520337
AAEL011651		L-caldesmon, putative	CG14230	1.4885	0.357715
AAEL003664		lupus la ribonucleoprotein	La	1.4847	0.48612
AAEL017453		unspecified product	CG7461	1.4811	0.418655
AAEL013176		Fcf2 domain-containing protein	CG1142	1.4507	0.237175
AAEL001945	AAEL026920	unspecified product	CG11586	1.4501	0.37937
AAEL008938		unspecified product	CG18259, CG6961	1.4477	0.0961538
AAEL010642		poly(A)-binding protein, putative	CG2931	1.4476	0.161289
AAEL017481		unspecified product		1.4432	0.123853
AAEL014155	AAEL014158, AAEL024563	unspecified product	Cpes; l(1)G0007, CG3225, CG4901, Dhx15, l(2)37Cb,pea	1.4426	0.595638
AAEL009067		helicase	Mtr4, tst	1.4339	0.65634
AAEL014904		DEAD box ATP-dependent RNA helicase	Dbp45A	1.4326	0.515685
AAEL004167		zinc finger protein	SF1	1.4306	0.288958
AAEL000076		dimethyladenosine transferase	CG11837	1.4258	0.533533
AAEL012582		RrnaAD, ribosomal RNA adenine dimethylase, putative	mtTFB2	1.4228	0.330507
AAEL001317		DEAD box ATP-dependent RNA helicase	CG6418	1.4163	0.396595
AAEL005355		small nuclear ribonucleoprotein sm	CG17768	1.3974	0.263051
AAEL003683		tRNA pseudouridine synthase	CG3045, CG34140	1.397	0.0961717
AAEL004445		DEAD box ATP-dependent RNA helicase	Hlc	1.3908	0.0720192
AAEL010827		programmed cell death protein 11 (pre-rRNA processing protein rrp5)	CG5728	1.3836	0.371538
AAEL007273		peptidyl-prolyl cis-trans isomerase e, ppie	cyp33	1.3805	0.146206
AAEL004368		nucleolar RNA-associated protein	Mat89Ba	1.3779	0.334304
AAEL011150		Sxl	ssx, Sxl	1.3729	1.15434
AAEL008257		heterogeneous nuclear ribonucleoprotein 27c	Hrb27C	1.3696	0.132439
AAEL012503		Pym	Pym	1.3677	0.376109
AAEL006050		nuclear RNA export factor 2 (NXF2), putative	nxf2	1.3618	0.333021
AAEL005549	AAEL025258	unspecified product	barc	1.3577	0.246689
AAEL007245		WD40 protein	Wdr62	1.3577	0.508571
AAEL009914		small nuclear ribonucleoprotein sm d2	SmD2	1.3573	0.251787
AAEL003839		unspecified product	CG9004	1.3558	0.452272
AAEL007418	AAEL020316	unspecified product	CG18596	1.3514	0.115003
AAEL018357		no entry		1.3483	0.115912
AAEL011433		small nuclear ribonucleoprotein sm d3	SmD3	1.3337	0.2355
AAEL012520		Nop2p, putative	l(2)10685	1.3326	0.304603
AAEL004484		no hit		1.3313	0.35522
AAEL006625		unspecified product	CG8549	1.3244	0.720837
AAEL000674		RNA m5u methyltransferase	CG3808	1.3237	0.518814
AAEL008427		smad nuclear interacting protein	CG7706	1.3205	0.36549
AAEL001716		THO complex subunit 2 (Tho2)	tho2	1.3166	0.120751
AAEL011988		tRNA selenocysteine associated protein (secp43)	Secp43	1.3155	0.101915
AAEL010045		Protein FAM50 homolog	CG12259	1.3132	0.0883645
AAEL012962		DEAD box ATP-dependent RNA helicase	CG5589	1.3081	0.162846
AAEL013265		Sde2_N_Ubi domain-containing protein	CG5986	1.306	0.407016
AAEL006469		RNA cytidine acetyltransferase	l(1)G0020	1.3022	0.24639
AAEL011111		unspecified product	Nab2	1.302	0.168783
AAEL007858		ran GTPase-activating protein	RanGAP	1.2989	0.224191
AAEL011744		DEAD box ATP-dependent RNA helicase	abs	1.2981	0.29836
AAEL018034	AAEL019583	unspecified product	BicC	1.298	0.710336
AAEL008382		unspecified product	Tdrd3	1.2977	0.161156
AAEL000478		Sm protein G, putative	LSm1	1.2958	0.0476703
AAEL009392		chromosome region maintenance protein 5/exportin	Ranbp21	1.2955	0.311645
AAEL010013		WD-repeat protein	U4-U6-60K	1.2947	0.268656
AAEL001619		unspecified product	Csl4	1.2927	0.153308
AAEL003287		Ars2	Ars2	1.2919	0.0889768
AAEL006890		unspecified product	Jabba	1.2884	0.377412
AAEL010422		replication-associated histone mRNA stem loop-binding protein, putative	Slbp	1.2882	0.329225
AAEL011698		mRNA (guanine-7-)methyltransferase	Rnmt	1.2714	0.281452
AAEL005528		unspecified product	rin	1.2698	0.338584
AAEL009285		DEAD box ATP-dependent RNA helicase	CG32344	1.2693	0.632229
AAEL014256		ATP-dependent RNA helicase	l(1)G0007, CG3225, CG4901, Dhx15, l(2)37Cb,pea	1.267	0.67333
AAEL000215		ribonuclease P, 29kD-subunit, putative	Pop4	1.264	0.0688742
AAEL008171		double-stranded RNA-binding protein zn72d	Zn72D	1.2621	0.584027
AAEL009913		DEAD box ATP-dependent RNA helicase	Dbp80	1.2619	0.228
AAEL012459	AAEL019747	unspecified product		1.2582	0.207632
AAEL006939	AAEL020073	unspecified product	smg	1.2568	0.503851
AAEL007239		unspecified product	Spf45	1.248	0.26889
AAEL015143	AAEL020311	unspecified product	Pabp2	1.247	0.475159
AAEL006197		unspecified product		1.244	0.290474
AAEL007760		mct-1 protein	MCTS1	1.2336	0.218983
AAEL000922		polyribonucleotide nucleotidyltransferase	PNPase	1.2334	0.202652
AAEL000938		unspecified product	CG17807,fid	1.2287	0.476171
AAEL010402		DEAD box ATP-dependent RNA helicase	CG7878	1.2255	0.173272
AAEL000785		unspecified product	CG8441	1.2253	0.117224
AAEL009749		Sodium-dependent phosphate transporter		1.2231	0.411963
AAEL010723	AAEL024508	unspecified product	EloA	1.2223	0.116261
AAEL000301		heat shock protein	Trap1	1.2204	0.218701
AAEL001382		small nuclear ribonucleoprotein sm d1	SmD1	1.2204	0.457802
AAEL006645		unspecified product	SLIRP2	1.216	0.362484
AAEL018126		unspecified product		1.2154	0.482861
AAEL000699		unspecified product	Nufip	1.2092	0.41972
AAEL012119		unspecified product		1.1952	0.179909
AAEL001769		DEAD box ATP-dependent RNA helicase	Rm62, mahe, CG10077	1.194	0.0533401
AAEL007708		WD-repeat protein	CG3436	1.1928	0.17573
AAEL004376		unspecified product	CG7849	1.1889	0.121472
AAEL013974		unspecified product	CG18596	1.1875	0.24738
AAEL012446		IAP6	Bruce	1.1857	0.251277
AAEL003489	AAEL024700	unspecified product	CG11414	1.1796	0.119379
AAEL006287		Piwi7	aub, piwi, AGO3	1.1782	0.201637
AAEL010318		Polyadenylate-binding protein	CG4612,pAbp	1.1774	0.147139
AAEL009671		snrnp sm protein	LSm3	1.1762	0.257293
AAEL012065	AAEL019844	unspecified product	orb2	1.1744	0.246398
AAEL007527		unspecified product		1.1737	0.601271
AAEL017251		Ago2	Ago2	1.1631	0.125623
AAEL017409		unspecified product	alpha-PheRS	1.1628	0.437497
AAEL010200		unspecified product	CG10948	1.1588	0.366563
AAEL006876		igf2 mRNA binding protein, putative	Imp	1.1556	0.250221
AAEL014726	AAEL022876	unspecified product	CG42458	1.1553	0.049825
AAEL001177		signal recognition particle, 14kD, putative	Srp14	1.1552	0.418683
AAEL013736	AAEL019447	unspecified product	CG31368	1.1552	0.232352
AAEL013968		unspecified product	Nsun2	1.1542	0.493229
AAEL002888		williams-beuren syndrome critical region protein	Nsun5	1.1485	0.0622561
AAEL002823	AAEL026736	unspecified product		1.1393	0.16515
AAEL007289		NBP2b protein, putative	Surf6	1.1359	0.0447795
AAEL011738		unspecified product		1.1276	0.147839
AAEL011753		unspecified product	r2d2	1.1265	0.23419
AAEL001363		small nuclear ribonucleoprotein Sm D1, putative	CG10418	1.1215	0.27159
AAEL007853		lupus la protein (Sjogren syndrome type B antigen) (La/SS-B), putative	Larp7	1.1196	0.52733
AAEL017082		unspecified product	x16, Rbp1-like, Rbp1	1.1126	0.236925
AAEL013782		unspecified product	CG15653, CG31913	1.1055	0.0576574
AAEL005394	AAEL019600	unspecified product	caz	1.1036	0.244695
AAEL009326		fragile X mental retardation syndrome-related protein 1, putative	Fmr1	1.1013	0.362566
AAEL002108		nucleolar essential protein 1 (nep1)	CG3527	1.0996	0.660485
AAEL005813		unspecified product	Nelf-A	1.0926	0.11217
AAEL003455		no hit		1.0915	0.193501
AAEL002556		unspecified product	CG33172	1.0904	0.335186
AAEL004978		DEAD box ATP-dependent RNA helicase	vas, bel	1.0877	0.171926
AAEL012107		nos	nos	1.0857	0.21892
AAEL014295		unspecified product	c12.1	1.0856	0.0294428
AAEL002351		DEAD box ATP-dependent RNA helicase	Rm62, mahe, CG10077	1.0825	0.322407
AAEL008140	AAEL024563, AAEL014158	unspecified product	Cpes / l(1)G0007, CG3225, CG4901, Dhx15, l(2)37Cb,pea	1.0798	0.305825
AAEL005529	AAEL027790	unspecified product		1.077	0.252067
AAEL013869		RNA-binding protein	CstF64	1.0692	0.361422
AAEL000272		unspecified product	CG14414	1.0688	0.156028
AAEL008500		DEAD box ATP-dependent RNA helicase	me31B	1.0687	0.533907
AAEL004808	AAEL021641	unspecified product	Son	1.0663	0.0402176
AAEL009534		dimethyladenosine transferase	mtTFB1	1.0626	0.114366
AAEL012260		WD-repeat protein	U3-55K	1.0601	0.239311
AAEL010826		Histone-lysine n-methyltransferase	Sin1, Su(var)3-9	1.0533	0.222369
AAEL010317		DEAD box ATP-dependent RNA helicase	Rs1	1.0525	0.21774
AAEL010101		no entry		1.0477	0.401275
AAEL001971		unspecified product	CG2685	1.0458	0.328882
AAEL017161		unspecified product	CG9344	1.0416	0.0683292
AAEL012276		survival motor neuron protein	CG17454	1.0373	0.194283
AAEL001618		no hit		1.0365	0.839921
AAEL002719		unspecified product	CG15014	1.0271	0.197298
AAEL017543		unspecified product	Prp31	1.0241	0.066096
AAEL007823		Ago3	aub, piwi, AGO3	1.0227	0.16317
AAEL013103		unspecified product	Rrp40	1.0117	0.177527
AAEL008592		ribonuclease iii	drosha	1.0033	0.105196
AAEL008392		unspecified product	mTerf3	0.9978	0.390652
AAEL001997		unspecified product	CG3594	0.997	0.287211
AAEL008733		histidine triad (hit) protein member	CG7326	0.9949	0.0660936
AAEL002843		unspecified product		0.9875	0.146987
AAEL000691	AAEL019474	unspecified product	bru2, bru3	0.9795	0.168874
AAEL009156		tRNA (guanine-N(7)-)-methyltransferase (EC 2.1.1.33)(tRNA(m7G46)-methyltransferase)	CG4045	0.9779	0.187477
AAEL009309		lipid depleted protein	ppan	0.9775	0.319613
AAEL012618		unspecified product	CG12288	0.9774	0.0772786
AAEL008814		unspecified product	pcm, Rat1	0.9766	0.146974
AAEL010248		fibrillarin	Fib	0.9711	0.111814
AAEL013711	AAEL019998	unspecified product	CG30100	0.9711	0.119472
AAEL008402		no entry		0.9709	0.138382
AAEL001326		unspecified product	Lsm11	0.9677	0.282623
AAEL011285		Zinc finger Ran-binding domain-containing protein 2	CG3732	0.9664	0.126456
AAEL002879		heterogeneous nuclear ribonucleoprotein r	Syp	0.9632	0.279708
AAEL011745		trisn small nuclear ribonucleoprotein, putative	Prp3	0.9613	0.199727
AAEL018229	AAEL019944, AAEL019945	unspecified product	Rnp4F	0.9531	0.190483
AAEL010841		no entry		0.9447	0.0706233
AAEL011637		fms interacting protein	thoc5	0.9436	0.254366
AAEL002338		no hit		0.9403	0.25012
AAEL001518		zinc finger protein		0.9355	0.118483
AAEL011267	AAEL021950	unspecified product		0.935	0.236569
AAEL006640		DEAD box ATP-dependent RNA helicase	CG9630	0.9346	0.181908
AAEL018291		no entry		0.9344	0.0234861
AAEL004526		unspecified product	CG1671	0.9322	0.420293
AAEL004456		DEAD box ATP-dependent RNA helicase	Dbp21E2	0.9254	0.266939
AAEL013967		Methylmalonyl-CoA carboxyltransferase 12S subunit, putative	Mccc2	0.9243	0.043424
AAEL012964		unspecified product	DIP1, CG12493, blanks	0.9241	0.344535
AAEL008516		no entry		0.9236	0.064411
AAEL010246		unspecified product	CG13625	0.9187	0.123414
AAEL002488		DEAD box ATP-dependent RNA helicase	Ddx1	0.9184	0.141078
AAEL000241		unspecified product	PCID2	0.9181	0.243252
AAEL009073		no entry		0.9116	0.287007
AAEL010837	AAEL025822	unspecified product	scaf6	0.9095	0.311357
AAEL001657		DEAD box ATP-dependent RNA helicase	CG10333	0.9048	0.173752
AAEL007698		Piwi4	aub, piwi, AGO3	0.9027	0.0201752
AAEL003142		unspecified product	mRpL21	0.9015	0.147557
AAEL010887	AAEL022693	unspecified product		0.8967	0.0410625
AAEL010613	AAEL023475	unspecified product	CG11123	0.8953	0.199399
AAEL003065		unspecified product	ZC3H3	0.8944	0.158705
AAEL013977	AAEL027088	unspecified product	CG17168	0.8914	0.03576
AAEL002056		Cytoplasmic tRNA 2-thiolation protein 2	CG10189	0.8901	0.0794172
AAEL002450		unspecified product	TH1	0.8891	0.11464
AAEL007329		unspecified product	how	0.8857	0.219918
AAEL011959	AAEL019822, AAEL019823	unspecified product	CG13807	0.8852	0.35166
AAEL004293		Transformer 2 isoform 1	tra2	0.8848	0.137074
AAEL008220		unspecified product	CG13096	0.8845	0.124009
AAEL010598		unspecified product	Upf2	0.8829	0.174037
AAEL011576	AAEL019769	unspecified product		0.8824	0.0601577
AAEL014030	AAEL023676	unspecified product	roq	0.8786	0.153443
AAEL006416		glycine rich RNA binding protein, putative		0.874	0.429265
AAEL004385		UGA suppressor tRNA-associated antigenic protein, putative	SecS	0.8729	0.329065
AAEL012235		Ribosome biogenesis protein NOP53	CG1785	0.8712	0.2387
AAEL007203		unspecified product	CG9667	0.8675	0.25865
AAEL011251		RNA binding motif protein	CG14641	0.8667	0.170511
AAEL001426		poly(a)-specific ribonuclease (deadenylation nuclease)		0.8655	0.158725
AAEL011420	AAEL019795	unspecified product	fus	0.8639	0.253357
AAEL003469		NHP2 protein, putative	NHP2	0.8621	0.0989192
AAEL014070		vacuolar protein sorting	Vps52	0.8593	0.131166
AAEL001612		dicer-1	Dcr1, Dcr2	0.8588	0.216138
AAEL008572	AAEL026522	unspecified product	CG4806	0.8586	0.305709
AAEL010254		unspecified product	CG5913	0.857	0.240718
AAEL008431		kinase anchor protein	spoon	0.8558	0.155144
AAEL008076		no entry		0.8501	0.136103
AAEL005638		unspecified product	Rpl7-like	0.849	0.137411
AAEL005358		unspecified product	qkr58E-3, qkr54B, CG4021, CG3927,nsr	0.841	0.226218
AAEL000510		unspecified product	CG31550	0.8386	0.055427
AAEL014033	AAEL020488	unspecified product	bru2,bru3	0.8355	0.236615
AAEL008687		loqs	loqs	0.8293	0.0113918
AAEL005071		GTP binding protein	Dgp-1, CG2017	0.8276	0.0446762
AAEL009248	AAEL020359	unspecified product	vret	0.8257	0.187923
AAEL009430		unspecified product	spen	0.8189	0.141355
AAEL009912		unspecified product	peng	0.818	0.148341
AAEL000783		no hit		0.8177	0.366687
AAEL010247		unspecified product		0.8171	0.0576997
AAEL003537		nuclear inhibitor of protein phosphatase-1	NiPp1	0.8169	0.404599
AAEL013359		DEAD box ATP-dependent RNA helicase	eIF4A	0.8163	0.223773
AAEL010890	AAEL023907	unspecified product		0.8121	0.147979
AAEL004886	AAEL023022	unspecified product	CG4119	0.8075	0.23695
AAEL002522	AAEL027527	unspecified product	Adar	0.8069	0.00778443
AAEL009164	AAEL019446	unspecified product	CG31381	0.8058	0.329343
AAEL009602		no entry		0.8051	0.0660481
AAEL003864		unspecified product	Ude	0.8042	0.298952
AAEL014752		unspecified product	NELF-B	0.8025	0.179949
AAEL006972		hepatocellular carcinoma-associated antigen	CG7246	0.7999	0.103838
AAEL008508		no entry		0.7954	0.198874
AAEL000794	AAEL027504	unspecified product	clu	0.7952	0.103123
AAEL010467		heterogeneous nuclear ribonucleoprotein	Hrb98DE, Hrb87F	0.7923	0.142844
AAEL017437		unspecified product	nop5	0.7892	0.421226
AAEL010815		unspecified product	CG8176	0.7891	0.111689
AAEL012171		RNA recognition motif protein split ends	nito	0.7888	0.100056
AAEL009659	AAEL025268	unspecified product	sm	0.7864	0.0217028
AAEL004259		RNA-binding protein lin-28	lin-28	0.7852	0.114809
AAEL005441	AAEL019864	unspecified product	CG7879	0.785	0.206258
AAEL013233		Piwi5	aub, piwi, AGO3	0.7846	0.205187
AAEL013072		unspecified product	papi	0.782	0.211837
AAEL012708		unspecified product	CG11360	0.7751	0.0711945
AAEL009629		endoU protein, putative	CG2145, EndoU	0.7727	0.204044
AAEL017113		H/ACA ribonucleoprotein complex subunit	CG4038	0.7718	0.0556389
AAEL004455		unspecified product	Non3	0.7714	0.306055
AAEL017030		unspecified product		0.7698	0.129834
AAEL003975	AAEL019598	unspecified product	CG12325	0.7681	0.0922939
AAEL002377		Small nuclear ribonucleoprotein-associated protein	SmB	0.7583	0.184345
AAEL007753	AAEL025230	unspecified product	CG3735	0.7567	0.375109
AAEL005544		YTH domain protein	Ythdf	0.7535	0.244789
AAEL002422		cytoplasmic polyadenylation element binding protein (cpeb)	orb	0.7447	0.558885
AAEL001245		heterogeneous nuclear ribonucleoprotein	mub	0.7392	0.210577
AAEL005573		GTP-binding protein era	CG7488	0.7386	0.118522
AAEL018223	AAEL021082	unspecified product	bi	0.7353	0.405109
AAEL013182		ATP-dependent RNA helicase	CG1582, Rhau	0.7311	0.547026
AAEL001719		ATP-dependent RNA helicase	CG1582, Rhau	0.7304	0.383939
AAEL002232		unspecified product	Rpp30	0.7284	0.644616
AAEL001159		ribonuclease t2	RNaseX25	0.7226	0.14467
AAEL010620		unspecified product	CG4884, CG42487	0.7194	0.128192
AAEL004986		smg-7 (suppressor with morphological effect on genitalia protein 7)	Smg5	0.712	0.209942
AAEL006057	AAEL019841	unspecified product	msi, Rbp6	0.709	0.11513
AAEL015453	AAEL020359	unspecified product	vret	0.7077	0.298637
AAEL017168	AAEL019934	unspecified product	Rbfox1	0.6989	0.144638
AAEL009693	AAEL019743	unspecified product	CG10384	0.6976	0.238038
AAEL000996		unspecified product	MTPAP	0.6963	0.224001
AAEL007655		unspecified product	CG32708	0.6959	0.251936
AAEL011534	AAEL026040	unspecified product	l(1)G0007, CG3225, CG4901, Dhx15, l(2)37Cb,pea	0.6947	0.137428
AAEL006748		ss-DNA binding protein 12RNP2 precursor, putative	tsu	0.6944	0.124253
AAEL006227		PPR_long domain-containing protein	CG4611	0.6936	0.410568
AAEL005525		unspecified product	Smg6	0.6923	0.199889
AAEL013692		Piwi3	aub, piwi, AGO3	0.6911	0.0607521
AAEL009023		unspecified product	CG14100	0.688	0.161418
AAEL001684	AAEL0019836	unspecified product	bol	0.6842	0.0167789
AAEL009944		unspecified product	CG17652	0.6808	0.0882985
AAEL010349		tRNA (guanine-N2-)-methyltransferase, putative	CG6388	0.678	0.0856423
AAEL005388		unspecified product	Patr-1	0.673	0.244709
AAEL004418	AAEL0019502	unspecified product	Vsx2	0.6721	0.167207
AAEL015658		no entry		0.6662	0.143359
AAEL005930	AAEL020992	unspecified product	hyd	0.6635	0.178777
AAEL013982		RNA binding motif protein 4,lark	lark	0.6622	0.197103
AAEL005049		heterogeneous nuclear ribonucleoprotein		0.6621	0.310112
AAEL007487		unspecified product	RluA-2, RluA1	0.6595	0.373704
AAEL010665		developmentally regulated RNA-binding protein	CG1316	0.656	0.153108
AAEL001952		28 kDa heat- and acid-stable phosphoprotein (PDGF-associated protein), putative	CG11444, CG4438	0.6544	0.200716
AAEL005504		unspecified product	CG8043	0.6492	0.185986
AAEL010362		unspecified product	CG3709	0.6456	0.28701
AAEL009072		ribonucleoprotein	CG34354	0.6421	0.0631657
AAEL010339		unspecified product	CG6094	0.641	0.123111
AAEL013825		helicase	Mtr4, tst	0.6387	0.263694
AAEL017368		unspecified product	eRF3	0.6319	0.168233
AAEL007400		no entry		0.6318	0.223122
AAEL014850	AAEL023506	unspecified product	Taf11	0.6288	0.0560949
AAEL012416	AAEL019444	unspecified product	pum	0.6284	0.18426
AAEL007150		ATP-dependent RNA helicase	kz	0.6137	0.328623
AAEL005515		heterogeneous nuclear ribonucleoprotein		0.6101	0.117205
AAEL012015		DEAD box ATP-dependent RNA helicase	Dbp80	0.6041	0.106592
AAEL010567		unspecified product	Rbp9, fne	0.6032	0.250489
AAEL013455		no entry		0.6012	0.1761
AAEL003071		tRNA pseudouridine synthase D	Pus7	0.5977	0.154159
AAEL001412		unspecified product	CG33786	0.5938	0.0711111
AAEL002480	AAEL025927	unspecified product	CG9316, CG32221	0.5897	0.151801
AAEL002478		no hit		0.5861	0.293711
AAEL007452		unspecified product	CG13124	0.5835	0.180231
AAEL014649		unspecified product	Neos	0.5718	0.0490666
AAEL012100		unspecified product	CG6937	0.5696	0.16203
AAEL011568		unspecified product	Srp54	0.5629	0.237077
AAEL011582		unspecified product		0.5502	0.182522
AAEL001431	AAEL021977	unspecified product		0.5438	0.0719064
AAEL006931	AAEL027905	unspecified product	CG8963	0.5312	0.121627
AAEL013291		unspecified product	Hexim	0.5292	0.0549568
AAEL009646		unspecified product	eIF4B	0.5285	0.0872578
AAEL009469		cell division control protein	Cdc5	0.5232	0.222393
AAEL008943		chromatin assembly factor 1, p180-subunit, putative	CG6793	0.5213	0.0857365
AAEL007449		unspecified product	gw	0.5195	0.267084
AAEL010807	AAEL024670	unspecified product	Set1	0.5179	0.267657
AAEL017421		unspecified product	Nop56	0.5165	0.0776863
AAEL004699		unspecified product		0.5151	0.18373
AAEL004453	AAEL004472	unspecified product	bel, vas	0.5145	0.120278
AAEL011050		unspecified product	CG12129	0.5143	0.0772349
AAEL011387		leucine-rich repeat	hwf	0.4913	0.140797	0.7609	0.0698579
AAEL001352		scaffold attachment factor b		0.4863	0.246247	0.2744	0.0219782	0.4757	0.0569279	99.6078	0.0214264
AAEL002461	AAEL027193	unspecified product	CG10466	0.47	0.0944216	0.5088	0.272721	0.6645	0.1342	109.817	0.0287
AAEL005947		G-rich sequence factor-1, putative	glo	0.4602	0.156615	0.9266	0.234556
AAEL012576		no entry		0.458	0.147943	1.2133	0.60115	0.4391	0.0813888	107.279	0.00634988
AAEL010054		unspecified product	msl-3	0.4514	0.173805	0.9934	0.296018
AAEL008447		unspecified product		0.445	0.128338	0.6288	0.111305
AAEL010074		unspecified product	su(sable)	0.4446	0.0849449	0.6725	0.281764
AAEL004914		unspecified product	Srp19	0.435	0.166379	0.9193	0.230414
AAEL013293		no entry		0.428	0.0762609	1.9115	0.294674
AAEL000708		hiv-1 rev binding protein	dbe	0.427	0.122703	0.7364	0.166768
AAEL002308		butyrate response factor 1 (TIS11B protein)	Tis11	0.4169	0.126288	0.4145	0.0525917	1.1444	0.0589	99.6638	0.0138
AAEL012045	AAEL021986	unspecified product	CG9346	0.4156	0.244548	2.1209	0.509581	0.8714	0.0867	100.397	0.00491032
AAEL007470	AAEL019884, AAEL019885	unspecified product	stau	0.4126	0.114942	0.4344	0.0434761			99.165	0.0098915
AAEL011832		unspecified product	l(1)G0004	0.4081	0.129139	1.0055	0.122123
AAEL013721		RNA binding protein, putative		0.4003	0.0854716	0.7031	0.137431
AAEL008942		unspecified product	CG1542	0.3958	0.106878	1.4547	0.0437107
AAEL011817		nonsense-mediated mRNA decay protein 1 (rent1)	Upf1	0.3956	0.0400007	0.2641	0.0173069	0.2448	0.0211582	92.2527	0.00521552
AAEL001238		bap28	l(2)k09022	0.3827	0.0907909	0.4639	0.0626589	0.6181	0.073	105.8	0.0036
AAEL008098		Piwi2	aub, piwi, AGO3	0.3827	0.0373718	3.1619	1.64194	0.3454	0.0976716	95.0937	0.00282032
AAEL015570		no entry		0.3603	0.158038	0.5588	0.118566
AAEL000385		developmentally regulated RNA-binding protein	CG1316	0.3553	0.103884	0.8691	0.190009
AAEL006041	AAEL021071	unspecified product		0.3547	0.0458043	0.2891	0.0934045	1.1981	0.0312051	99.0473	0.0270714
AAEL004075		RNA binding motif protein	CG3335	0.3501	0.02205	0.6962	0.158637
AAEL009224		unspecified product		0.3481	0.0913273	0.3579	0.0707022	2.1056	0.122064	103.023	0.0133353
AAEL005690		cyclophilin-6	CG5808	0.3477	0.137124	0.7297	0.0906755
AAEL010933		unspecified product	Atx-1	0.3298	0.085369	0.6418	0.100077
AAEL010899	AAEL022113	unspecified product		0.3161	0.0117342	0.572	0.044726
AAEL003768		unspecified product		0.3027	0.137582	0.7291	0.0403355
AAEL017116		unspecified product	nonA, nonA-I	0.2936	0.105376	1.0796	0.441339
AAEL014959		heterogeneous nuclear ribonucleoprotein k	HnRNP-K	0.2826	0.0838484	0.7423	0.108541
AAEL006720		unspecified product		0.2639	0.0628127	0.9803	0.250991
AAEL012243		unspecified product		0.2414	0.107279	1.1151	0.216493	0.8588	0.0541684	102.814	0.0155825
AAEL014725		no entry		0.2246	0.0707841	0.9016	0.148594
AAEL014965		nova	ps	0.223	0.050264	0.5249	0.132219	0.73	0.1308	95.2523	0.00758047
AAEL010843		unspecified product	eIF1	0.2214	0.0748852	0.2165	0.030661	0.66	0.0816236	98.3317	0.0178259
AAEL006856		unspecified product	sa, Taf8	0.2139	0.0400982	0.474	0.253596	1.2463	0.0772627	96.3909	0.029305
AAEL001421		high density lipoprotien binding protein / vigilin	Dp1	0.2061	0.0737386	0.564	0.148978
AAEL007091		no entry		0.193	0.119663	0.0437	0.0102692	0.1976	0.00948642	98.1729	0.0186395
AAEL004415		fuse-binding protein-interacting repressor siahbp1	hfp	0.1809	0.0708214	0.8105	0.188306	0.6851	0.0806	97.8748	0.00622055
AAEL018112		unspecified product	f	0.1749	0.0427678	0.4232	0.100474	0.9513	0.130117	87.6847	0.00770192
AAEL006510		unspecified product	mxt	0.1703	0.0385623	0.3133	0.10084	0.7022	0.0583672	101.586	0.0225178
AAEL003510		ribonuclease hi large subunit	CG13690	0.149	0.0537513	0.7667	0.206256
AAEL004822		no hit		0.1365	0.0415587	0.2486	0.0441616			94.6934	0.0163469
AAEL003514		centromere/microtubule binding protein cbf5	Nop60B	0.0934	0.0380048	0.5048	0.125958	1.2163	0.1523	101.562	0.0183863
AAEL017516		unspecified product	Rpl23A	0.0811	0.0183481	0.5581	0.102073
AAEL007431		unspecified product	CG7637	0.0536	0.00880245	0.6782	0.0636245
AAEL009312		no entry		0.0309	0.0141396	0.5736	0.0206489
AAEL005097		cold induced protein (BnC24A), putative	RpL13	0.017	0.00332922	0.1127	0.00949268	1.0079	0.0193	98.4608	0.0105242
