# Supplementary material for: The DEAD-box RNA helicase Dhx15 controls glycolysis and arbovirus replication in Aedes aegypti mosquito cells
Source: PLoS Pathog. 2022 Nov 28;18(11):e1010694. doi: 10.1371/journal.ppat.1010694 (PMC9731432; doi:10.1371/journal.ppat.1010694)
Supplement: S2 Table — (XLSX) [file ppat.1010694.s008.xlsx]

## Sheet:  RNAi screening
Oligos used for RNAi screening
Oligo Name	Sequence 5' to 3'
AAEL007150 Fw	gcccgacgcCCAACGAGGTAAATGCCAAT
AAEL007150 Rev	cgcctcggcATCTTCGTCCAAACGGTACG
AAEL011534 Fw	gcccgacgcCGTTGGGAAATCAAGCAAAT
AAEL011534 Rev	cgcctcggcTTTCTTCCCGCCAATGATAG
AAEL004117 Fw	gcccgacgcCTATTTTGGTGCCTCGGTGT
AAEL004117 Rev	cgcctcggcGGAGTTTCAGCAACCAGCTC
AAEL001618 Fw	gcccgacgcTGAACACCAAGTTGGGACAA
AAEL001618 Rev	cgcctcggcGACGTGACGATCAGCTTCAA
AAEL014155 Fw	gcccgacgcCAATTTGCGTTGGAAAACCT
AAEL014155 Rev	cgcctcggcTTCGGTCTGCTTCTTCCTGT
AAEL013182 Fw	gcccgacgcGAGGAAGCAGGAACAACAGC
AAEL013182 Rev	cgcctcggcCGATCGATTTCCTCGTCATT
AAEL010732 Fw	gcccgacgcGGACATCCTGGACGATGAGT
AAEL010732 Rev	cgcctcggcTTGAATGGGTAGACCGGAAG
AAEL004859 Fw	gcccgacgcGTGCGATTTGAGTCCGTTTT
AAEL004859 Rev	cgcctcggcTTGTGCTCGTCAATCACCAT
AAEL004419 Fw	gcccgacgcGATTTGCTGATGGGTGTCCT
AAEL004419 Rev	cgcctcggcCTGCAATGTTGGTGGAGATG
AAEL014256 Fw	gcccgacgcTTTCCAGATCCACGAGAAGG
AAEL014256 Rev	cgcctcggcACGTAGAATTTCCGGTGTGC
AAEL008140 Fw	gcccgacgcCAATTTGCGTTGGAAAACCT
AAEL008140 Rev	cgcctcggcTTCGGTCTGCTTCTTCCTGT
AAEL001719 Fw	gcccgacgcCCTCAACTCGACCAGAAAGC
AAEL001719 Rev	cgcctcggcTAGCGGAGTTAGCGTTTCGT
AAEL008463 Fw	gcccgacgcAGAGCGGAAAGAACCCAAAT
AAEL008463 Rev	cgcctcggcCCTTAACTTCCTGCGAGTGC
AAEL006640 Fw	gcccgacgcAGTTCAAGCTTGCCCTCAAA
AAEL006640 Rev	cgcctcggcCGTCGCTTCTTACGGATCTC
AAEL013359 Fw	gcccgacgcATGAAATGTTGTCCCGTGGT
AAEL013359 Rev	cgcctcggcAGATCCGTGGTGATGAGGAC
AAEL002488 Fw	gcccgacgcAAAATGCCGAAATGTCGTTC
AAEL002488 Rev	cgcctcggcGCTCCGTATAGCCTTGCTTG
AAEL013400 Fw	gcccgacgcCAAGACGGGAAGTGGAAAAA
AAEL013400 Rev	cgcctcggcCGTGCCAAGTCTTTGACTGA
AAEL009285 Fw	gcccgacgcACGGAGACCCTGAGGAGATT
AAEL009285 Rev	cgcctcggcCACGTAGTCCAGGGAAGGAA
AAEL010402 Fw	gcccgacgcGGGACGCTATTTTCGGTGTA
AAEL010402 Rev	cgcctcggcCCTCGTCGCACTGTTTGTTA
AAEL005744 Fw	gcccgacgcATCGGATAACACGCTGAAGG
AAEL005744 Rev	cgcctcggcTCGCACTCGTCTATGACCAA
AAEL008500 Fw	gcccgacgcGGACAAGGAGGTGGCAAATA
AAEL008500 Rev	cgcctcggcATCGGAAGTCATGGAAAACG
AAEL001317 Fw	gcccgacgcTTGCCCATTTTGGATTTGAT
AAEL001317 Rev	cgcctcggcGCTGCAAGTTGGTAGCCTTC
AAEL001657 Fw	gcccgacgcTCGAACCAGATGTGCAGAAG
AAEL001657 Rev	cgcctcggcTCTCGCTGTTCCTGACCTTT
AAEL001769 Fw	gcccgacgcCAGGACGGTTGATCGATTTT
AAEL001769 Rev	cgcctcggcCGTAATCGCGATCCTTTTGT
AAEL002083 Fw	gcccgacgcGCCCCAGTATGGAGTTTGAA
AAEL002083 Rev	cgcctcggcTTCCTCGTTCAAGGAAATCG
AAEL002351 Fw	gcccgacgcAGGAGGAGGAGGAACAAAGC
AAEL002351 Rev	cgcctcggcAATGGGACCATCTCCCCTAC
AAEL004445 Fw	gcccgacgcAGTAATCTTGGCTCCCAGCA
AAEL004445 Rev	cgcctcggcCTCGGCCAGAATGTGGTAGT
AAEL004453 Fw	gcccgacgcACCACCATCCAATGGAGAAA
AAEL004453 Rev	cgcctcggcAGGAGCAACTCCATGCTTGT
AAEL004456 Fw	gcccgacgcGTGCGGGAAGACCTACACAT
AAEL004456 Rev	cgcctcggcCTCCCCAATGTCTTGCAGAT
AAEL004911 Fw	gcccgacgcTGAAGCCACAGACGATGAAG
AAEL004911 Rev	cgcctcggcTCTGGGACGTTTCCATTTTC
AAEL007274 Fw	gcccgacgcATGGAAAGCTCCATCGAAAA
AAEL007274 Rev	cgcctcggcCCAGTTCGACCTCAAAATCC
AAEL008728 Fw	gcccgacgcCAAACAGCTGCTGGAAATGA
AAEL008728 Rev	cgcctcggcTGCTGCATGCTACCGAATAG
AAEL008738 Fw	gcccgacgcGGTGACAAGCCCGATTTCTA
AAEL008738 Rev	cgcctcggcCCGTTCTTCCTTGCTCATGT
AAEL009913 Fw	gcccgacgcCCAAAATGGCCAAGTTCTGT
AAEL009913 Rev	cgcctcggcGATGTTCGAAATGGCCTGAT
AAEL010317 Fw	gcccgacgcAACCAAAAGAAGGGCGACTT
AAEL010317 Rev	cgcctcggcGTTGCAGCCTGGATAGGTGT
AAEL010787 Fw	gcccgacgcCCTTTTCAGTCCAGCTTTCG
AAEL010787 Rev	cgcctcggcCTTGGACTCCATGGTCCACT
AAEL011744 Fw	gcccgacgcAAGTTCCCCAAAGCGATTCT
AAEL011744 Rev	cgcctcggcACGTCCAGCTTGAGCAGTTT
AAEL012015 Fw	gcccgacgcAAAACGGAGAGATCGCAGAA
AAEL012015 Rev	cgcctcggcACAGAACTTGGCCATTTTGG
AAEL012962 Fw	gcccgacgcGAAGCGCGAGAGGTATCATC
AAEL012962 Rev	cgcctcggcCGTGGTATTCTCGTCCACCT
AAEL013985 Fw	gcccgacgcTTGAATTTGCGAGCAGTTTG
AAEL013985 Rev	cgcctcggcATAATGCTGCCCAGTTCCTG
AAEL014414 Fw	gcccgacgcTAGTGAAGGGACGGGATGTC
AAEL014414 Rev	cgcctcggcACGTCATTTCCAGGATCTCG
AAEL014904 Fw	gcccgacgcGCATCTTGGATGGACAGGAC
AAEL014904 Rev	cgcctcggcTGTTCTCCCGCATAAACTCC
AAEL013825 Fw	gcccgacgcGGCATTGGAATCCACCATAG
AAEL013825 Rev	cgcctcggcTACTTTCCGGCAGTTTTTGG
AAEL009067 Fw	gcccgacgcCGATGGCTTTGAAAAGGAAG
AAEL009067 Rev	cgcctcggcAGTCGACGAAGCACTCGTTT
AAEL013235 Fw	gcccgacgcGTACTGGTTTGCGACCGATT
AAEL013235 Rev	cgcctcggcCGGTAGACTCGTCCATCCAT
AAEL000385 Fw	gcccgacgcGGAACGCCAGAGGAAGTGAA
AAEL000385 Rev	cgcctcggcTCATTCCGGGAGCAATGTCA
AAEL010665 Fw	gcccgacgcAAATGACGGAGGAGTCGCTG
AAEL010665 Rev	cgcctcggcGAAGGGCTGCACAGTACTGT
AAEL010467 Fw	gcccgacgcGAGCCACACCATCCAGAACA
AAEL010467 Rev	cgcctcggcGCCGACCGTTGATTCTGGTA
AAEL005515 Fw	gcccgacgcTTACGGAATTAACCGCGTTC
AAEL005515 Rev	cgcctcggcGTCAATCCACCGACGAAGAT
AAEL001245 Fw	gcccgacgcCGCAAAAGAAAAGGTGGAAA
AAEL001245 Rev	cgcctcggcCCTTTCCGATCAGAGAACCA
AAEL006057 Fw	gcccgacgcCGAAAAACCGCCCGAAAACT
AAEL006057 Rev	cgcctcggcCCTGTGCCTGTACCATCAGT
AAEL005049 Fw	gcccgacgcACTTTGGCCAGTACGGTGAG
AAEL005049 Rev	cgcctcggcACCCATCTGCATTCCTTCCG
AAEL005441 Fw	gcccgacgcATGGAAGGCGAACTGGAGTC
AAEL005441 Rev	cgcctcggcTGCTTGTGAGTGCTATCGCA
AAEL008257 Fw	gcccgacgcGCTGGAAAACGGTCCCCATA
AAEL008257 Rev	cgcctcggcACCCCATCCTTGATAGCCCT
AAEL014959 Fw	gcccgacgcAAAAAGCCGATGAACAAACG
AAEL014959 Rev	cgcctcggcGTTCAAGGCCGTCAGACATT
AAEL009659 Fw	gcccgacgcACGAAATTCCCCTTCATCATGA
AAEL009659 Rev	cgcctcggcATCGACTTTGTGACCCGTCA
AAEL002879 Fw	gcccgacgcATGGTGAACTGGTCGAGGAA
AAEL002879 Rev	cgcctcggcGTTGTCCTGTGGTCACATCG
AAEL004075 Fw	gcccgacgcGCCAATGTGGAATCGTGACG
AAEL004075 Rev	cgcctcggcGGTTCCTGCTCCTCTGGTTC
AAEL011251 Fw	gcccgacgcCGGAGGACAAGACGATCACC
AAEL011251 Rev	cgcctcggcGTCGTTCCCGATCCTGAAGG
AAEL013982 Fw	gcccgacgcTGGAAAACGAGGATCAGGGC
AAEL013982 Rev	cgcctcggcGGATCCCTGGCATACATCGG
AAEL013721 Fw	gcccgacgcACCAAACAAGACGAGGACGC
AAEL013721 Rev	cgcctcggcTGCGTTGCAAAGTTTAACTGA
AAEL004989 Fw	gcccgacgcACTTCAAGCGTCGCGAAAAC
AAEL004989 Rev	cgcctcggcAGGACCTTGGACTCCACTGT
AAEL001356 Fw	gcccgacgcGCAGCCAAAGTTGTTCATCA
AAEL001356 Rev	cgcctcggcACGACGAAAAAGCGAACAAG
AAEL013869 Fw	gcccgacgcGCCCCGGAAATAGTGACCAA
AAEL013869 Rev	cgcctcggcTGCTGGTAGCGAACGCATAT
AAEL004259 Fw	gcccgacgcTCAAGGGATGGGGATTCATA
AAEL004259 Rev	cgcctcggcGAAACATGCTTTCGGATGGT
AAEL007013 Fw	gcccgacgcTAAGATGAGTCATCCCCCGC
AAEL007013 Rev	cgcctcggcAACCGTGGTTCTCAAAAGCA
AAEL008572 Fw	gcccgacgcGCCGAGGAAGATGTGAAACC
AAEL008572 Rev	cgcctcggcCCTTGATTTCGGTTTCTTGG
AAEL002461 Fw	gcccgacgcATCTGCCTGGAATCACATCG
AAEL002461 Rev	cgcctcggcGTCATCCTTGGGTGGTTTGT
AAEL008516 Fw	gcccgacgcTTGAATTGCAGAGCACCATC
AAEL008516 Rev	cgcctcggcGTCGTCGTCGCCGTAATAGT
AAEL015143 Fw	gcccgacgcCGGAAGTTGATTTTGGAGGA
AAEL015143 Rev	cgcctcggcCGTTTCGGATTGACCTTGAT
AAEL006416 Fw	gcccgacgcCTACCAGGACAGATACGCCG
AAEL006416 Rev	cgcctcggcTGGAAGTGAAGGTTTCGTTCT
AAEL001397 Fw	gcccgacgcCATCAGGACCTTCTGGCCAG
AAEL001397 Rev	cgcctcggcGACGGCTAATGTCCCCAACA
AAEL003510 Fw	gcccgacgcGCTGGGCCGTAGAGGTTATC
AAEL003510 Rev	cgcctcggcCGAACCAATCGCGGAAAACC
AAEL000215 Fw	gcccgacgcTCGGTATTCGTGATTCACTGGA
AAEL000215 Rev	cgcctcggcACAGGATGGTATCACAATCGCT
AAEL001159 Fw	gcccgacgcTGAAGCCCTGTTGGAGGAAG
AAEL001159 Rev	cgcctcggcCACCTCCTTCTCCAAGCACA
AAEL009072 Fw	gcccgacgcATTCTCGACCAAGGAAGCCG
AAEL009072 Rev	cgcctcggcGCGAACTGTCCGTACGTGTA
AAEL002478 Fw	gcccgacgcAACTGCCCGAATCGAGACTG
AAEL002478 Rev	cgcctcggcGCCTGCTTTTTGCTCGTACC
AAEL008171 Fw	gcccgacgcACCTACAGGGAGCACTTGGA
AAEL008171 Rev	cgcctcggcGCCCTTCATGTGCATCTCCT
AAEL001238 Fw	gcccgacgcTTGGACACCAACATCCAGAA
AAEL001238 Rev	cgcctcggcGTCCGCAGGAGAGCAGTAAC
AAEL001684 Fw	gcccgacgcCAATCTGCGCGACGAACG
AAEL001684 Rev	cgcctcggcCTGGTAGAACGGCTGGTAGG
AAEL002308 Fw	gcccgacgcCACTTTGTGCACAATGCCGA
AAEL002308 Rev	cgcctcggcGGAAATTGAAGGCACCCTGC
AAEL000707 Fw	gcccgacgcTCGTGGGAAGCGTTGAAGAA
AAEL000707 Rev	cgcctcggcACTTCCGTTAGCTTCTGGCC
AAEL009469 Fw	gcccgacgcGTGCTTGGAGCGGTATGAGT
AAEL009469 Rev	cgcctcggcGTTCTCAACTCCCCGTCCAG
AAEL003514 Fw	gcccgacgcAGGTGGTGGCATGGATCAAG
AAEL003514 Rev	cgcctcggcTTCCGTCCTTTTCCGACTGG
AAEL008943 Fw	gcccgacgcGAGAGCGCTGCCAAATTCTG
AAEL008943 Rev	cgcctcggcTCCTCGATGGTTGCTTCACG
AAEL009392 Fw	gcccgacgcTTCCGAACGAAACACGACCT
AAEL009392 Rev	cgcctcggcGCTGGTGTTGATCTGGTCGA
AAEL000794 Fw	gcccgacgcAAGCAAAAGAACGGCAAAGA
AAEL000794 Rev	cgcctcggcTACGGCTCTTCCACAACCTT
AAEL005097 Fw	gcccgacgcGTCTGACCAAGGGATTCGCC
AAEL005097 Rev	cgcctcggcCTAGACGGCTGTCCTCAACA
AAEL009383 Fw	gcccgacgcAAAAACCTCTGGCGGCGATA
AAEL009383 Rev	cgcctcggcCAAAGCAGTTCCGGCATGTC
AAEL005690 Fw	gcccgacgcAAGTAACTGAGGGGCACGAA
AAEL005690 Rev	cgcctcggcCATACTGCAGCGAATCTCCA
AAEL002422 Fw	gcccgacgcATGGTTCGAGTCGTGGTTCC
AAEL002422 Rev	cgcctcggcATAAACGCAGCCACAACAGC
AAEL012065 Fw	gcccgacgcTCCACGGTTTTGGTCAACCT
AAEL012065 Rev	cgcctcggcCTGCCGATCGAAAGGGATGA
AAEL011283 Fw	gcccgacgcCGCGGTGATGTAGTAGCCAT
AAEL011283 Rev	cgcctcggcCAACACCTACGCAAACGAGC
AAEL002056 Fw	gcccgacgcTGTCGGACGTGTCTTTAGGC
AAEL002056 Rev	cgcctcggcTTCGCGAGGATACCATTCGG
AAEL011568 Fw	gcccgacgcCCCTCCTGGTGTTGGACATC
AAEL011568 Rev	cgcctcggcAACGCTTGCGAGATCGAGAT
AAEL001952 Fw	gcccgacgcACCCGTGAAGAATCTTCAGAAG
AAEL001952 Rev	cgcctcggcTCTTCTCAGCCTCTCGACGA
AAEL002522 Fw	gcccgacgcGTCTACCACCGCCATACAGG
AAEL002522 Rev	cgcctcggcCTGCTGGAGCCATTGTTGAC
AAEL009534 Fw	gcccgacgcGTTGAGAAGGACCGACGGTT
AAEL009534 Rev	cgcctcggcATGAACTGTGGTCAGAGGCG
AAEL000076 Fw	gcccgacgcCAACAAGGACTTTGGCCAGC
AAEL000076 Rev	cgcctcggcATATCGACGCGAGCCAGAAG
AAEL009629 Fw	gcccgacgcCCAATGGTTCGGCAGCAAAA
AAEL009629 Rev	cgcctcggcCGGAGCAACGACTGGAGTTA
AAEL007042 Fw	gcccgacgcGATCCAGTCCAGAGAGCACG
AAEL007042 Rev	cgcctcggcGACGCCAACTGCTGACTTTG
AAEL010248 Fw	gcccgacgcTCGCATGTATCGGACGTTGT
AAEL010248 Rev	cgcctcggcTTTGGAGGTTGCCGGTAGAC
AAEL011637 Fw	gcccgacgcAGGCAGCAATCGCAGAGAAA
AAEL011637 Rev	cgcctcggcAGAATCCAGCCGTTCCGTTT
AAEL000250 Fw	gcccgacgcATGGAGATTACTCGGCTGCG
AAEL000250 Rev	cgcctcggcCCTGCACATCGGGAAAGTGA
AAEL009326 Fw	gcccgacgcTGTCCAGTCGATGAACGCAA
AAEL009326 Rev	cgcctcggcACAACCTGTTGCTTGTTGCG
AAEL004415 Fw	gcccgacgcAGTCTACGTCGGCAGCATTT
AAEL004415 Rev	cgcctcggcGATCGCCGACTGATTGGTCT
AAEL012045 Fw	gcccgacgcTTCCGAGGAAGAACGTGCTC
AAEL012045 Rev	cgcctcggcGGGTCATAATCAGGGCCTCG
AAEL005947 Fw	gcccgacgcAGCAGTGCAAGTTCGTGAAA
AAEL005947 Rev	cgcctcggcAAACCACGCATCCTCAGAAC
AAEL005071 Fw	gcccgacgcAGGGCGAACCTCCTGTATTT
AAEL005071 Rev	cgcctcggcAATCTGTTCGACGCTTTGGT
AAEL005573 Fw	gcccgacgcCACATCCCCAGCTTCTTGAT
AAEL005573 Rev	cgcctcggcGCAAACATCTTCCCGTTGAT
AAEL017113 Fw	gcccgacgcAACAGATTGGCAAGGTGGAC
AAEL017113 Rev	cgcctcggcTCCTCTACCACCACCAGGTT
AAEL000301 Fw	gcccgacgcGATTCAAGAAGCGGAGAACG
AAEL000301 Rev	cgcctcggcACGAATCTGAGCCATTTTGG
AAEL006972 Fw	gcccgacgcAACGTCGCGAGTTATCCATC
AAEL006972 Rev	cgcctcggcCCAACAGTTCCAGCACATTG
AAEL001421 Fw	gcccgacgcTGCTTTGAGCGTTGTGTACC
AAEL001421 Rev	cgcctcggcCGATCGACTCTTCCTTTTCG
AAEL008733 Fw	gcccgacgcAGGTTGGCTTCATCCTGTTG
AAEL008733 Rev	cgcctcggcTTGGCTTTGGGTTGATCTTC
AAEL010807 Fw	gcccgacgcATCCAGCGAAGAAGAAAGCA
AAEL010807 Rev	cgcctcggcTTGCTGCGTAGGAGGACTTT
AAEL010826 Fw	gcccgacgcCCCCTGGCCTATTCGTTC
AAEL010826 Rev	cgcctcggcGTTCTTGAAGCGAACGGTCT
AAEL000708 Fw	gcccgacgcTGAAAATCCCCGAGTTCAAG
AAEL000708 Rev	cgcctcggcCTCCCTGGACCAAAACGTAA
AAEL014540 Fw	gcccgacgcAGCGGGAGATACGCTAGTCA
AAEL014540 Rev	cgcctcggcGACGAGAAGAGCGTGAACCT
AAEL006876 Fw	gcccgacgcCTCGCCCACAATAACCTGAT
AAEL006876 Rev	cgcctcggcCGAATATGCGATCCTTTGGT
AAEL012446 Fw	gcccgacgcCAATGTTGTCGTGGGTTCAG
AAEL012446 Rev	cgcctcggcCCAAATGGCTGTACCATTCC
AAEL014846 Fw	gcccgacgcCGCATGTGAAGCACTTTGTT
AAEL014846 Rev	cgcctcggcACCATCGGATCTAAGCGTTG
AAEL006048 Fw	gcccgacgcAAACTGCCATTTCCAACCTG
AAEL006048 Rev	cgcctcggcGAGCACCTTGATGGTGGAAT
AAEL011651 Fw	gcccgacgcAACTCGGTGGACACTTTTGC
AAEL011651 Rev	cgcctcggcCCCATGCTCGATGTAGGTTT
AAEL007565 Fw	gcccgacgcACATCCTCAAAACGCTGGAC
AAEL007565 Rev	cgcctcggcCAAAGCGTACGACGAATCAA
AAEL011387 Fw	gcccgacgcGATCGGGAAGTCCTACAGCA
AAEL011387 Rev	cgcctcggcGCCGTTTTGAACACCCAGTA
AAEL009412 Fw	gcccgacgcATTCCCCTTCCCATTCTGAC
AAEL009412 Rev	cgcctcggcATTTGCCTCAGCGTTTCATC
AAEL009309 Fw	gcccgacgcAACCTTGCGGACAACAAATC
AAEL009309 Rev	cgcctcggcGTTCGATCCCTTTGGAATGA
AAEL009212 Fw	gcccgacgcCGTGTTCGACACACTTTTGG
AAEL009212 Rev	cgcctcggcTTCCCGTGACCCAGATACAT
AAEL007853 Fw	gcccgacgcGAACCAACGGAGCGAAGTAA
AAEL007853 Rev	cgcctcggcTTATCCCTTTCATCCGCATC
AAEL009073 Fw	gcccgacgcAAAATCGACCCAACCAAGTG
AAEL009073 Rev	cgcctcggcTTTCGTCTGTGCTTTTGGTG
AAEL010841 Fw	gcccgacgcATGGCGGTACTCTCAACACC
AAEL010841 Rev	cgcctcggcGCTGCTCTAAAGGCATACCG
AAEL003664 Fw	gcccgacgcAAGTCCCTGAGCGAAGACAA
AAEL003664 Rev	cgcctcggcTGTTGAAACGGTCCTCTTCC
AAEL007760 Fw	gcccgacgcATTCGACGAGAAGGAAAGCA
AAEL007760 Rev	cgcctcggcCAACGTAGTCTGTCCGATGG
AAEL013967 Fw	gcccgacgcTGGGAGTGGTGGGTAACAAT
AAEL013967 Rev	cgcctcggcCCTTCCTTTTCGAACTGGTG
AAEL009391 Fw	gcccgacgcGATGAAGATGCCCTGGAAAA
AAEL009391 Rev	cgcctcggcCATTCGCAACTCGAATCTGA
AAEL007066 Fw	gcccgacgcCAACCAATCCGATGAAGGAT
AAEL007066 Rev	cgcctcggcGATGCGATGAAAACCTTGCT
AAEL011698 Fw	gcccgacgcTGCGAAACTTCAACAACTGG
AAEL011698 Rev	cgcctcggcTTCATGATCTCGTTCGCATC
AAEL003670 Fw	gcccgacgcGCAACTTTTCGTGGCTTTCT
AAEL003670 Rev	cgcctcggcATGGCACCAACGACAAAAAT
AAEL012543 Fw	gcccgacgcTGACCGCTGACGTTATGAAG
AAEL012543 Rev	cgcctcggcCATCTTCCTCCAGCTGTTCC
AAEL012107 Fw	gcccgacgcACAGATCTCCATCGGGACAC
AAEL012107 Rev	cgcctcggcATTGAAATGCGCCCTTATTG
AAEL007289 Fw	gcccgacgcGCACTAGGCCATTTCCAAAG
AAEL007289 Rev	cgcctcggcTTCCGCATACTTCTCGGTCT
AAEL009779 Fw	gcccgacgcATGTCCGATGAGTACGAGCA
AAEL009779 Rev	cgcctcggcTTCCTCCGCCTTAGTAAGCA
AAEL003469 Fw	gcccgacgcGTTTTCGCTGGTGATGTGAC
AAEL003469 Rev	cgcctcggcTCCTGATACTCGGGGTGTTC
AAEL012520 Fw	gcccgacgcATTTACGAGGCCAAGAAGCA
AAEL012520 Rev	cgcctcggcCCAAATTTTCCGGAATCTCA
AAEL014965 Fw	gcccgacgcTGTCTCATTAGCGGCACAGT
AAEL014965 Rev	cgcctcggcTGGAGCTGAAAGTGGGATTC
AAEL009839 Fw	gcccgacgcATAAGCGCACGAAGAAGCAT
AAEL009839 Rev	cgcctcggcCAATTCCGCAAAAATCACCT
AAEL006135 Fw	gcccgacgcGAAAGCGCTATGCGGTACAT
AAEL006135 Rev	cgcctcggcTGTCCCATCTGGACCATTTT
AAEL003537 Fw	gcccgacgcACCCACCCAGTTGCAAATTA
AAEL003537 Rev	cgcctcggcCGGGAAGACCCAGATAGGTT
AAEL006050 Fw	gcccgacgcCGGAAAAGGCACTGGTTTAT
AAEL006050 Rev	cgcctcggcAAACGCTGAGTTCCTCGAAA
AAEL002108 Fw	gcccgacgcCTGATGCGCGTTATCAAAAA
AAEL002108 Rev	cgcctcggcCCTCAAAAGCGGAACAAATC
AAEL004368 Fw	gcccgacgcGACACCGAAGGAATCACCAT
AAEL004368 Rev	cgcctcggcCAATCGAAGATCGGTGGAGT
AAEL006710 Fw	gcccgacgcGACAAATGGGAGCCGTAAAA
AAEL006710 Rev	cgcctcggcGCAGGTGGCTTTCTAGTGGA
AAEL017377 Fw	gcccgacgcACAAGCATCAGCATTTCGTG
AAEL017377 Rev	cgcctcggcTGGTCTTCGTTGGAAATTGA
AAEL005776 Fw	gcccgacgcCAAGGCTTCGGTCACTTTCT
AAEL005776 Rev	cgcctcggcTTTCCACCGTATACGTTTCATT
AAEL006300 Fw	gcccgacgcCATATGGGGCTGGATGAAAC
AAEL006300 Rev	cgcctcggcAAACACACAACCGCTGATGA
AAEL000262 Fw	gcccgacgcCCGTAACGAATCACCACAGA
AAEL000262 Rev	cgcctcggcGCTTGGGATGGACTGGTAAA
AAEL012503 Fw	gcccgacgcGGAAGTTCATCCCGTCAAC
AAEL012503 Rev	cgcctcggcTTTTGTGATTTTTGCTGCTG
AAEL007273 Fw	gcccgacgcGGTGGACTACGAATCCCAGA
AAEL007273 Rev	cgcctcggcATACGGTGAAACGTCGATCC
AAEL012980 Fw	gcccgacgcTCCGCATTACTATCCGTTCC
AAEL012980 Rev	cgcctcggcGAAGCAGCGAATGATGAACA
AAEL002012 Fw	gcccgacgcGTGCTACCTTTGGGAAACGA
AAEL002012 Rev	cgcctcggcAGCTGTCGTTGCTGTTGCTA
AAEL010642 Fw	gcccgacgcTTAGCTCCAACCCGTTCATC
AAEL010642 Rev	cgcctcggcATAGTTTTGGGGCACTGCTG
AAEL010318 Fw	gcccgacgcAGCTGTAAGGTCGCTCAGGA
AAEL010318 Rev	cgcctcggcACGACGCTTCAGTTCCATTT
AAEL013723 Fw	gcccgacgcAACTCAGGACCTCACGCAGT
AAEL013723 Rev	cgcctcggcTCTTGAGCACCTTGCCGAAC
AAEL000922 Fw	gcccgacgcACGAAAACGAACTTCGGATG
AAEL000922 Rev	cgcctcggcCCATGCAACGGTTTGTGTAG
AAEL010832 Fw	gcccgacgcGCAACAATCGATCGGACAC
AAEL010832 Rev	cgcctcggcCAGCAATGGCAGAATACTCG
AAEL001371 Fw	gcccgacgcCCCACTCACGAACTACACATTC
AAEL001371 Rev	cgcctcggcGGCGCATTCCAATTTTGTC
AAEL010827 Fw	gcccgacgcAATCGTAACGGACGATGAGG
AAEL010827 Rev	cgcctcggcCGATATGCGGTTCTGATCCT
AAEL010045 Fw	gcccgacgcGCGAGAAGAAATTGGCTCAG
AAEL010045 Rev	cgcctcggcCCGAAGCATTTCCAGACATT
AAEL013068 Fw	gcccgacgcACGGCTTTTACGATGAGTGC
AAEL013068 Rev	cgcctcggcGATCGGACCAGAGGAGATCA
AAEL004663 Fw	gcccgacgcCGTTCTAAGTTTGCCCCTGA
AAEL004663 Rev	cgcctcggcCCCTCTCCAACCAAGAACAA
AAEL007354 Fw	gcccgacgcTAACCGACGATAAGGCTCGT
AAEL007354 Rev	cgcctcggcTCCGGCAAATCCTTATTCAG
AAEL012134 Fw	gcccgacgcCCGAAGATGGCAAGCTAAAG
AAEL012134 Rev	cgcctcggcGTGGTTGACTCGGACGTTTT
AAEL018034 Fw	gcccgacgcTCGCATGACGTTTTCATTTC
AAEL018034 Rev	cgcctcggcAATGCGTCTGTCGGAGTGAT
AAEL012576 Fw	gcccgacgcGGCTCTGAAGGAAATCCGTA
AAEL012576 Rev	cgcctcggcTGACCAGATCGTTGAACAGG
AAEL007858 Fw	gcccgacgcATCGGAGGAGGAAAGATGCT
AAEL007858 Rev	cgcctcggcCTCCGGACCTATTTCGTTGA
AAEL004886 Fw	gcccgacgcTCAGTGAGCAGTCCGAGAAA
AAEL004886 Rev	cgcctcggcTAGCTTCTCGTTCGCGATTT
AAEL015263 Fw	gcccgacgcAATCGAAATGAGCCTGGATG
AAEL015263 Rev	cgcctcggcAATTTCGTCGTTCGCTGAAT
AAEL006469 Fw	gcccgacgcCGAGGAATCAATCCGTTACAA
AAEL006469 Rev	cgcctcggcGCTTGGGAAATTGTTGATCG
AAEL000674 Fw	gcccgacgcGGTTTTTGGATGTGGAATCG
AAEL000674 Rev	cgcctcggcCGGCACTGGGAGTATTGATT
AAEL012171 Fw	gcccgacgcTGAATTGCGTCGTATTTTCG
AAEL012171 Rev	cgcctcggcCACCACCTTCATCGAAACCT
AAEL003382 Fw	gcccgacgcAGAACAGGCCATTCGACTTC
AAEL003382 Rev	cgcctcggcTATGTCCACCGGTTGTTCCT
AAEL009061 Fw	gcccgacgcGGTTTCCCAGGAAATCCAAT
AAEL009061 Rev	cgcctcggcGCGACGAATGCCAAAATACT
AAEL012582 Fw	gcccgacgcCCCAGACAGTACGGCAAGAT
AAEL012582 Rev	cgcctcggcCGAGTTGATCAGCGATTTGA
AAEL012874 Fw	gcccgacgcTCGTTACGTAGGGGAAATCG
AAEL012874 Rev	cgcctcggcTCCTGCTTGGAAATGGATTC
AAEL004243 Fw	gcccgacgcCTGTGGAAAAGGTGGAGGAA
AAEL004243 Rev	cgcctcggcTTTTTGGTAAACGCCTCGTC
AAEL001352 Fw	gcccgacgcAAGCCTACAACCGCAAACAG
AAEL001352 Rev	cgcctcggcTCCTCTTCCCGTAGTTGACG
AAEL008703 Fw	gcccgacgcACGACGGAGATGAAAGCAG
AAEL008703 Rev	cgcctcggcATGACGAAGACGACCGAGAC
AAEL011150 Fw	gcccgacgcCAGTTACGGATTCGGTTTCG
AAEL011150 Rev	cgcctcggcGCGGAAAGCCAGTCAGTTTA
AAEL007400 Fw	gcccgacgcCGGGAGTAAAGCCGTATCAA
AAEL007400 Rev	cgcctcggcTCGACCTTCTCCTTGAAAGC
AAEL010060 Fw	gcccgacgcCTGTTCGTCCGGAAAAGGTA
AAEL010060 Rev	cgcctcggcTTCAACCTCGGATTGAAAGG
AAEL005856 Fw	gcccgacgcTCTTGAGCGATGTCCACTTG
AAEL005856 Rev	cgcctcggcTAGTGTTGCCTCCCAAGTCC
AAEL003377 Fw	gcccgacgcCCAATCGTTGTTGATTCGTG
AAEL003377 Rev	cgcctcggcGCTGGGCAAGGATCTTCATA
AAEL001177 Fw	gcccgacgcGAGCGATTCCTCCTTCACAG
AAEL001177 Rev	cgcctcggcCGCTTTGGCCTTATTTTTCA
AAEL015236 Fw	gcccgacgcATGGTATTCGCCAAATCGTG
AAEL015236 Rev	cgcctcggcACAGCACCTCGGTTTTGAAC
AAEL007091 Fw	gcccgacgcAAGGAACCGCTGCTAGTGAA
AAEL007091 Rev	cgcctcggcCTCCGACGTTCATACCGATT
AAEL008719 Fw	gcccgacgcGGACGAGTGGTTTCCGGTAT
AAEL008719 Rev	cgcctcggcACCATCCCAATGTTGTTTCG
AAEL000478 Fw	gcccgacgcCTAATGGTTTTGCTGCGTGA
AAEL000478 Rev	cgcctcggcCACAACATTCTCGCCTCGTA
AAEL008427 Fw	gcccgacgcTTCCTCCCATTCCGTACAAG
AAEL008427 Rev	cgcctcggcCGGACGGTTCATCTTCATCT
AAEL005355 Fw	gcccgacgcGCGATAAATTTTGGCGAATG
AAEL005355 Rev	cgcctcggcCTTGTTCAGCTCGGTTCGAT
AAEL001382 Fw	gcccgacgcCCCAAGTGCACGGAACTATT
AAEL001382 Rev	cgcctcggcCGTTTCTTGGCTCTCGTCTT
AAEL001363 Fw	gcccgacgcACTCTCCATTCCGTGGATCA
AAEL001363 Rev	cgcctcggcCGTCCTGCAACAGCTGAGTA
AAEL009914 Fw	gcccgacgcCTCATAAACTGCCGCAACAA
AAEL009914 Rev	cgcctcggcGGCTTGTGGATTCCGAAGTA
AAEL011433 Fw	gcccgacgcCGATTACCGGCGAAGTGTAT
AAEL011433 Rev	cgcctcggcGAATCTTCGATCCCCGTATG
AAEL003985 Fw	gcccgacgcCGTTGGCACTCTCAAAGGAT
AAEL003985 Rev	cgcctcggcAGTTGGCCGATTACAGCAAC
AAEL002377 Fw	gcccgacgcAAAGCCTTCGACAAGCACAT
AAEL002377 Rev	cgcctcggcACCTCTCATCGGTGGTGGA
AAEL006939 Fw	gcccgacgcGTGACATCGTTCTTCGAGCA
AAEL006939 Rev	cgcctcggcAGGACGAACAGGATGAGGAA
AAEL004986 Fw	gcccgacgcAACGACTTTCTCGAGGAGCA
AAEL004986 Rev	cgcctcggcAATCGATTCCAAAGCAAACG
AAEL009671 Fw	gcccgacgcCAAACGACGCTGAATCAAAA
AAEL009671 Rev	cgcctcggcGAGGAAAATGGGCTTTAGGC
AAEL009749 Fw	gcccgacgcACGGGTATTTGCTCACTTCG
AAEL009749 Rev	cgcctcggcTGCTTCTCCTCCGCAGTTAT
AAEL006748 Fw	gcccgacgcATTCGAAGTGGACGAAGACG
AAEL006748 Rev	cgcctcggcCGTGAATCGACGTCACAAAC
AAEL007470 Fw	gcccgacgcTTTTAGGGGAAGGACACACG
AAEL007470 Rev	cgcctcggcTCGTCGCCTTTCTCTTTGAT
AAEL007470 Fw	gcccgacgcCACACCGCATCGTTTCTATG
AAEL007470 Rev	cgcctcggcTCAGCAAGTCTACCACGGAAT
AAEL006956 Fw	gcccgacgcAACGGGAACGAATACGTCAG
AAEL006956 Rev	cgcctcggcAAGCTTGGCACGTTCGTAGT
AAEL006566 Fw	gcccgacgcTCGCTTCCAGAAAGGAGTCT
AAEL006566 Rev	cgcctcggcGGTATCTCTGGGCCGGTAT
AAEL001716 Fw	gcccgacgcCGAGGTGCTGGGATACAAAT
AAEL001716 Rev	cgcctcggcAAGGAAGGGCACACTTCAGA
AAEL004293 Fw	gcccgacgcTACCGCAAGAACAACAGCAG
AAEL004293 Rev	cgcctcggcCGGTCACCGAATAATCCACT
AAEL008508 Fw	gcccgacgcCAGCCTGACTGAAGTGTCCA
AAEL008508 Rev	cgcctcggcAGAACTTCTGCCGTGGTGTC
AAEL011745 Fw	gcccgacgcAGCTGCAGGAACAGATTCGT
AAEL011745 Rev	cgcctcggcACCTCGTTTGAGTGGGTGTC
AAEL009156 Fw	gcccgacgcGATTATGACTGGTCGCAGCA
AAEL009156 Rev	cgcctcggcCACATCCATTCGTGCAAATC
AAEL010349 Fw	gcccgacgcCCATGAAATGGCCCTAAGAA
AAEL010349 Rev	cgcctcggcACGTCGTGCAGTTCTTCCTT
AAEL009164 Fw	gcccgacgcACAAGTGGTCGAAGCAATCC
AAEL009164 Rev	cgcctcggcCTGACAGGTGTCGCAAAAGA
AAEL003683 Fw	gcccgacgcACAAATTGACCCAGGGACTG
AAEL003683 Rev	cgcctcggcTTGAAGGGATGGCTCTCAAC
AAEL003071 Fw	gcccgacgcCTGTCGGGAAGAGTTCCAAA
AAEL003071 Rev	cgcctcggcAAGAACCACGTCGAAAATCG
AAEL011988 Fw	gcccgacgcTTCCCGGTACCAATCCATTA
AAEL011988 Rev	cgcctcggcTGCCAGGCACTGTAGTTTTG
AAEL005930 Fw	gcccgacgcTCAGCAACTTCCATTCGTTG
AAEL005930 Rev	cgcctcggcCTGTTGCGAAAGCGTAGACA
AAEL004385 Fw	gcccgacgcCACTGTTCTGGGAACGGATT
AAEL004385 Rev	cgcctcggcCCGTTCAACGACCAGATTTT
AAEL014070 Fw	gcccgacgcCGGCTGTAACGGAAAAAGAA
AAEL014070 Rev	cgcctcggcTTGGAAAAGATGCTCCTCGT
AAEL007245 Fw	gcccgacgcTAATAAGGTGACGGCCAAGG
AAEL007245 Rev	cgcctcggcAGCGGACATCATGTGATTGA
AAEL007708 Fw	gcccgacgcGTGGAACGGACATCCAACTT
AAEL007708 Rev	cgcctcggcAGCCGTATCGCTAAAGCAAA
AAEL007067 Fw	gcccgacgcGGAATGACCTCACGGACACT
AAEL007067 Rev	cgcctcggcGTCCACGTCCTTAAGCTTCG
AAEL012260 Fw	gcccgacgcCTTCAAAGAAACGGCTCAGG
AAEL012260 Rev	cgcctcggcGTCCCATCCAGCACTTTGAT
AAEL010013 Fw	gcccgacgcTCCACTATGGTTCCCTGGAG
AAEL010013 Rev	cgcctcggcCCCGTGGAAGGGAATAATTT
AAEL003975 Fw	gcccgacgcATGAAGCCCGGAAAGAGAAT
AAEL003975 Rev	cgcctcggcACGGTTCCATCAAGAGATGC
AAEL002888 Fw	gcccgacgcGTGAAAGAACCCCGTTTGAA
AAEL002888 Rev	cgcctcggcTCTTCGGAGGGTTAAGCAGA
AAEL005544 Fw	gcccgacgcGAGAAGGGCGGTATGGTGTA
AAEL005544 Rev	cgcctcggcGATATTTGCTGGGACCATCG
AAEL004167 Fw	gcccgacgcGACACCGGTGCCAAGATTAT
AAEL004167 Rev	cgcctcggcGGCCATCAGGCTCATGTATT
AAEL001518 Fw	gcccgacgcTGGAAGTGGATACGGATGCT
AAEL001518 Rev	cgcctcggcACGCTTGGAAACAAATGACC
AAEL011285 Fw	gcccgacgcCCTGTCAGCTCGGAAAAGAG
AAEL011285 Rev	cgcctcggcACCTTCCCGATTTCAATTCC
AAEL018357 Fw	gcccgacgcAGAGAAATCAAGCCGAACCA
AAEL018357 Rev	cgcctcggcCCGTGGGTAGGTTACCATTG
AAEL017164 Fw	gcccgacgcCCAGAATCCCGTTGTCACTT
AAEL017164 Rev	cgcctcggcAGATGGGCCTTGCATATGAG
AAEL003065 Fw	gcccgacgcTAATCCCGCATTTCTGGAAC
AAEL003065 Rev	cgcctcggcGCGGACTAATGGAGTTGCTT
AAEL002338 Fw	gcccgacgcCGAGCTCAGAACATGGATGA
AAEL002338 Rev	cgcctcggcTCCGAGCAGCTGGAATACTT
AAEL011959 Fw	gcccgacgcAGCTGTTCCTGAACGAATGC
AAEL011959 Rev	cgcctcggcGTAAGGCCGATCCCGATAGT
AAEL013291 Fw	gcccgacgcACAACACTTCGGGTGAAACC
AAEL013291 Rev	cgcctcggcCATGTGGTCTTCCATCAGGA
AAEL018229 Fw	gcccgacgcGTGGACACATCCAACGACAG
AAEL018229 Rev	cgcctcggcCGTACTCCACGTAGGCCAAT
AAEL000785 Fw	gcccgacgcTCTACGGCGGAAGGAATATG
AAEL000785 Rev	cgcctcggcTCATCACGTTGAGCCTCTTG
AAEL005358 Fw	gcccgacgcCACGGTTATGAAACCGGGTA
AAEL005358 Rev	cgcctcggcCTCACGACGGTATTCCTGCT
AAEL013265 Fw	gcccgacgcAAGACCACCAATCGGGAAG
AAEL013265 Rev	cgcctcggcTGCTCCCTCTTCACTGGACT
AAEL014850 Fw	gcccgacgcCTCAGCTGCAGGAGGAAATC
AAEL014850 Rev	cgcctcggcTTGGCTCGTTCGAGTTCTTT
AAEL007753 Fw	gcccgacgcGGAGTTCCGTTCCATCTTCA
AAEL007753 Rev	cgcctcggcGGCCGGAAGTTGATAGAACA
AAEL004418 Fw	gcccgacgcGGATGCTTTCTGCACCTTTC
AAEL004418 Rev	cgcctcggcCTGCAACGTGAATTGTCTCG
AAEL005525 Fw	gcccgacgcCCGCTGGACTATTTGGAGAC
AAEL005525 Rev	cgcctcggcATCGTCCTCATCGATTTTGC
AAEL010246 Fw	gcccgacgcGCGCCTCAAATTGTTGGTAT
AAEL010246 Rev	cgcctcggcTTTCGTCGTTGTTCCCTCTT
AAEL005504 Fw	gcccgacgcTGCTGTTCCATTTCTGCAAG
AAEL005504 Rev	cgcctcggcACCATTTTGTGGGGAGTCAA
AAEL001412 Fw	gcccgacgcAAGAGAAAAAGCCGGTAGCC
AAEL001412 Rev	cgcctcggcAAGCCAAACTGCTCAACCAC
AAEL005394 Fw	gcccgacgcGGTCACCCAAGAGGATACGA
AAEL005394 Rev	cgcctcggcTGGCCTCTCCCTTCATATTG
AAEL001945 Fw	gcccgacgcTCACCAAGGAGTTGCTCAAG
AAEL001945 Rev	cgcctcggcCCAGCGAATCCCATAATAGC
AAEL012100 Fw	gcccgacgcTGGCTTCTTCGAGAACCAGT
AAEL012100 Rev	cgcctcggcTCTTCTGCGTCATGTTCTGG
AAEL007431 Fw	gcccgacgcGGTAATCCCACTCAGTCAGCA
AAEL007431 Rev	cgcctcggcGGTCGCTGGGTTAGCAATAA
AAEL014295 Fw	gcccgacgcAAAATCCCGTTTGAAAGTGC
AAEL014295 Rev	cgcctcggcGTTCCCGCTTGATCTTGTTC
AAEL010567 Fw	gcccgacgcACGGCTTCGTCAACTACCAC
AAEL010567 Rev	cgcctcggcTGGGAATCGTCGCAGGTTC
AAEL009023 Fw	gcccgacgcCCTGGGCGAGATTATGAAGA
AAEL009023 Rev	cgcctcggcACAAGGTCCGACCATTCTTG
AAEL009437 Fw	gcccgacgcTCACAACAGCAAGGAGCATC
AAEL009437 Rev	cgcctcggcGTATCCGTTTTGCCATCGTT
AAEL013293 Fw	gcccgacgcGAGCTCAAGCCCAAACTGTC
AAEL013293 Rev	cgcctcggcATCAGGTACGCTAGCCGTTG
AAEL002843 Fw	gcccgacgcGTCCGCCAATTAAAAGCAAA
AAEL002843 Rev	cgcctcggcCTCCTGTTCGTCATCGGAAT
AAEL012618 Fw	gcccgacgcAGCCGGTATCTGGAACTCCT
AAEL012618 Rev	cgcctcggcTTTCATCATCGTCGGATTCA
AAEL018291 Fw	gcccgacgcCAGTTCGCTGGTCCAAAGAT
AAEL018291 Rev	cgcctcggcAACCGAATTCTTGCAAATGG
AAEL018291 Fw	gcccgacgcCCTGGGCCGATAGAGATTTT
AAEL018291 Rev	cgcctcggcTAATCGATCACGGTGCCATA
AAEL014030 Fw	gcccgacgcTCCACCTCTCCAACATCCTC
AAEL014030 Rev	cgcctcggcGTTGGTTTTCCCATGGATTG
AAEL015658 Fw	gcccgacgcCGCTTGTCATCAGGTGCTTA
AAEL015658 Rev	cgcctcggcCCTGTTGGGTCTTTTCTTGG
AAEL010613 Fw	gcccgacgcGAATTACGTGATCCGGCAGT
AAEL010613 Rev	cgcctcggcCGAGATTTGCTGAGGGCTAC
AAEL013968 Fw	gcccgacgcGTTTCGATGATACCGCCACT
AAEL013968 Rev	cgcctcggcTCTGCGCCTCTCCTTACAAT
AAEL012235 Fw	gcccgacgcGCTGGAAAACAGCTCCAAAG
AAEL012235 Rev	cgcctcggcCCGACCAACGATTTCAACTT
AAEL007203 Fw	gcccgacgcGGAAACCGGCAAGAACAAA
AAEL007203 Rev	cgcctcggcTTTTCGATATCTCCCGGATG
AAEL012119 Fw	gcccgacgcAAGGGAAAGAAGCAGCAACA
AAEL012119 Rev	cgcctcggcGCCTTACCAGCAAGCATTTC
AAEL007329 Fw	gcccgacgcTGTCGCCAAGAATCTCAGTG
AAEL007329 Rev	cgcctcggcCCTACACTGTGATCGGCGTA
AAEL011753 Fw	gcccgacgcGCTGCAAGAGCTGTGTGTGT
AAEL011753 Rev	cgcctcggcGCTTGCAGCGTCTTAATCATC
AAEL002719 Fw	gcccgacgcGAAACCAAGAAGCGCAAAAG
AAEL002719 Rev	cgcctcggcTCGCCCTCTGAATTCTCTGT
AAEL000783 Fw	gcccgacgcCAAACTGTCGGTTCCCACTT
AAEL000783 Rev	cgcctcggcGCCATTCCTTTCTGTTTGGA
AAEL012708 Fw	gcccgacgcCTACAACCCTGGCCCAGTTA
AAEL012708 Rev	cgcctcggcTCTGCTGCGGATAGGATTTC
AAEL017543 Fw	gcccgacgcTGGAAGACGACAACGATGAG
AAEL017543 Rev	cgcctcggcCCGATCATCTCCGATGTTTT
AAEL010899 Fw	gcccgacgcTCAGCAACAACAAGGATTGC
AAEL010899 Rev	cgcctcggcGATCGTCTTCGCTTTTCAGC
AAEL009602 Fw	gcccgacgcGGGACGAATCAGTCAGCAAT
AAEL009602 Rev	cgcctcggcAGGAAAATGCTGCAATACCG
AAEL008447 Fw	gcccgacgcGGCTGCGTAAGGTCAAGAAG
AAEL008447 Rev	cgcctcggcGGGTACGGTGACGTGAAGAA
AAEL017030 Fw	gcccgacgcGAGTCTACGTCGGCAACCTC
AAEL017030 Rev	cgcctcggcGCTGTAGCCACCAGATCCAC
AAEL000510 Fw	gcccgacgcCAAGCCGTTGTTCAAGATGA
AAEL000510 Rev	cgcctcggcTTTGCCCATAGTTGGGTAGC
AAEL013977 Fw	gcccgacgcGAAGAGGCCAACAAGGTCAA
AAEL013977 Rev	cgcctcggcATCCACCACATCATCGTCCT
AAEL011267 Fw	gcccgacgcCCGATCGAACACATGAGAAA
AAEL011267 Rev	cgcctcggcCGGCATTGGTACAGGTTCTT
AAEL003455 Fw	gcccgacgcATCGGATGGACCAGAGATGA
AAEL003455 Rev	cgcctcggcAAAAGTGGTACGCGTTTTGG
AAEL017168 Fw	gcccgacgcAAGTGCCAACAACACCATCA
AAEL017168 Rev	cgcctcggcGTACTGCTTCCGGTGGTCAT
AAEL005880 Fw	gcccgacgcGGAACTCGAACCATCAGGAA
AAEL005880 Rev	cgcctcggcGCGAGAACTTCTTCCGTTTG
AAEL001971 Fw	gcccgacgcGTCCATACCGCGAATTCCTA
AAEL001971 Rev	cgcctcggcGCTGGATTTGGCAATGCTAT
AAEL001997 Fw	gcccgacgcAAACGCAAAGCAACCGTTC
AAEL001997 Rev	cgcctcggcATCTCGACAAACGCAAATCC
AAEL010247 Fw	gcccgacgcAAGTTGCCCATACCATCGAC
AAEL010247 Rev	cgcctcggcCATCTCCTCGTTTCGCTTCT
AAEL003142 Fw	gcccgacgcTCAATTCGTCTCTGGTGTCG
AAEL003142 Rev	cgcctcggcTCCACATCGTCCACATTGTT
AAEL003944 Fw	gcccgacgcCCGGAAATCAAGAACGACAT
AAEL003944 Rev	cgcctcggcTCGTTCATATCGCAATCCAG
AAEL008164 Fw	gcccgacgcAACCGAAAGGAGTTGGGTTT
AAEL008164 Rev	cgcctcggcCGTATCCCTTGCACTGGTTT
AAEL017161 Fw	gcccgacgcCTCTCGCAGTTCATCAACCA
AAEL017161 Rev	cgcctcggcTCTGCGTCGAAATGTACAGC
AAEL002125 Fw	gcccgacgcTGCCACTAAAGCAGTGCATC
AAEL002125 Rev	cgcctcggcGGCTTTGCAGTGTCTTCCTC
AAEL017368 Fw	gcccgacgcAGCATTTCACCATCCTGGAC
AAEL017368 Rev	cgcctcggcCAGCACTACCAGGTGCTTGA
AAEL005528 Fw	gcccgacgcCAGCTGAATGGAGTTCACGA
AAEL005528 Rev	cgcctcggcTGTTGCTGATCGTTCAGGTC
AAEL012416 Fw	gcccgacgcAACTGGCGAACCACTTGAAC
AAEL012416 Rev	cgcctcggcGGTACCACTCCGTTGACGTT
AAEL001326 Fw	gcccgacgcATGATCAAAGCGGAAAAACC
AAEL001326 Rev	cgcctcggcCCCACTTTCTCACTATCCTTCG
AAEL008220 Fw	gcccgacgcCAAAAATCCGACCCCTGTTA
AAEL008220 Rev	cgcctcggcTCCTTCTTCGTCTTGCGTTT
AAEL010887 Fw	gcccgacgcACGTACGGCGAGATCAAATC
AAEL010887 Rev	cgcctcggcAAATTGGACAAGTGCCGTTC
AAEL006931 Fw	gcccgacgcATCCTGGCATGTTCGATAGC
AAEL006931 Rev	cgcctcggcAGCTCGTAACCGCACAACTT
AAEL000938 Fw	gcccgacgcGGATCAGTCCAGGAATCGAA
AAEL000938 Rev	cgcctcggcGTATCAACGTGCGGAGGAAT
AAEL010200 Fw	gcccgacgcCAACAGACTTTGGGGATCGT
AAEL010200 Rev	cgcctcggcCCTTTGGCGACACTCGTAAT
AAEL006197 Fw	gcccgacgcGGAACGTGCTCGGAGATAAG
AAEL006197 Rev	cgcctcggcGCCCCACCACTTGTTAAAGA
AAEL014752 Fw	gcccgacgcTGCTACAGTTTTTGCGAACG
AAEL014752 Rev	cgcctcggcTTCCTTGAAGTCCTGCGAGT
AAEL010890 Fw	gcccgacgcACGTAATAAGGGCGATCGTG
AAEL010890 Rev	cgcctcggcAAAAGCGATTCCGGACTTTT
AAEL011420 Fw	gcccgacgcCATGTGCGCGGTAGTATTGT
AAEL011420 Rev	cgcctcggcGTGAAGGGCATTCTGGTGTT
AAEL014170 Fw	gcccgacgcTTCGGAAACTTGGCAAAATC
AAEL014170 Rev	cgcctcggcTCGAATTTGGGGTGCTAATC
AAEL002823 Fw	gcccgacgcTGACTACCCAGTCAGGTCCA
AAEL002823 Rev	cgcctcggcTTGCATTCGGAACCAGATAA
AAEL006720 Fw	gcccgacgcACGAGGCGTGGTTCAGTATC
AAEL006720 Rev	cgcctcggcTTCTCAACGCTTGCATTTTG
AAEL012243 Fw	gcccgacgcCCCTGGAACTCAACCAGAAA
AAEL012243 Rev	cgcctcggcTGTACGGCAGATTGGAAACA
AAEL006890 Fw	gcccgacgcGCCGAAGCTAAGAATCCACT
AAEL006890 Rev	cgcctcggcTTCTCGAGCCAGGATTTAGC
AAEL017421 Fw	gcccgacgcAGCGTCAAGGAGTTTGAGGA
AAEL017421 Rev	cgcctcggcTTGAACTTGACCTTGCATCG
AAEL004526 Fw	gcccgacgcTACGTTGATTGCGAGTGGAG
AAEL004526 Rev	cgcctcggcGCACATGCAGCGTACACTTT
AAEL012964 Fw	gcccgacgcTCGATGATGCAGGAGATGAC
AAEL012964 Rev	cgcctcggcGGACATTTCAACGTCCTCGT
AAEL017481 Fw	gcccgacgcGTGGACCTCCAAGAATCGAC
AAEL017481 Rev	cgcctcggcCTGAATCTCGCGGATTTTGT
AAEL011582 Fw	gcccgacgcTCAGGAAACGTTGGACATGA
AAEL011582 Rev	cgcctcggcTGTCATGCTTCTTGCCATTC
AAEL012459 Fw	gcccgacgcCTCCGAAGGTAAACCAAGCA
AAEL012459 Rev	cgcctcggcATTTGTACCGATCGCGAGAC
AAEL010101 Fw	gcccgacgcCCGGAAGCAATTCAGAACAT
AAEL010101 Rev	cgcctcggcAATGCTTTTTGCACCTTTGG
AAEL011832 Fw	gcccgacgcCCAGTCGTGGACCAACTTTT
AAEL011832 Rev	cgcctcggcAAGACGAAGCAGAGCCAAAG
AAEL017437 Fw	gcccgacgcTGCCGAGAAGGCTCTATTCA
AAEL017437 Rev	cgcctcggcTGCAGATTCGTCAGATGGTT
AAEL010339 Fw	gcccgacgcAAATCGCATCACCAAAGACG
AAEL010339 Rev	cgcctcggcGCAACATTTCTTGCGTTTCC
AAEL000699 Fw	gcccgacgcCGAAACTTCGGAATCCACAT
AAEL000699 Rev	cgcctcggcAATTACCCTCCCCTTTGCTG
AAEL004364 Fw	gcccgacgcGATAGCTTGGCAATCGCTTC
AAEL004364 Rev	cgcctcggcGTCCAACAGAGCAACAGCAA
AAEL014725 Fw	gcccgacgcGAGCTGATTCCGCTGTTTTC
AAEL014725 Rev	cgcctcggcAGGGTATTTCTCCCGGTTGT
AAEL006510 Fw	gcccgacgcGGCTGAAGATCTGCGACAA
AAEL006510 Rev	cgcctcggcCTGCTTGAATCCCTTCTTCG
AAEL010054 Fw	gcccgacgcCAAACTTCGACGACGAAACA
AAEL010054 Rev	cgcctcggcCTTTTCAGCAGCGAATAGGC
AAEL007527 Fw	gcccgacgcTCGGACGAATTCCAAAAGAC
AAEL007527 Rev	cgcctcggcCCGCCATCACCAACTAGAAT
AAEL008942 Fw	gcccgacgcAATCTTGTTCCACCGACAGG
AAEL008942 Rev	cgcctcggcCTTCCTACCACCGAAACCAA
AAEL004484 Fw	gcccgacgcGAATTCGGATAGCGAGTCCA
AAEL004484 Rev	cgcctcggcAGAATCTTCTCCGGCACGTA
AAEL002621 Fw	gcccgacgcACCGGACAGGTTACAATCCA
AAEL002621 Rev	cgcctcggcGGATCACAGTTGGCTTGGTT
AAEL011576 Fw	gcccgacgcTGTGATCATCTTATCACGGATG
AAEL011576 Rev	cgcctcggcCTACTTTCCCGCAGAGACATT
AAEL010074 Fw	gcccgacgcAAATCGGCCATCAACAACTC
AAEL010074 Rev	cgcctcggcCGATCGGTAAATGTCGAGGT
AAEL009312 Fw	gcccgacgcACCGGCTACCCCTACAAGAT
AAEL009312 Rev	cgcctcggcGAGATCGCTCCTACCTGCAC
AAEL005813 Fw	gcccgacgcCTTCCAACCGTTGCTAGCTC
AAEL005813 Rev	cgcctcggcGCGGTTTTGATTTGAACGAT
AAEL010362 Fw	gcccgacgcGTATTGAACCGGAAGCTGGA
AAEL010362 Rev	cgcctcggcTCGGGTACCTCAAAGTACGG
AAEL010254 Fw	gcccgacgcATCGGTTGCAAACCTACGAC
AAEL010254 Rev	cgcctcggcCTCGTTCATTTGACCGTCCT
AAEL008392 Fw	gcccgacgcGTGCGCCCAAAAATGTACTC
AAEL008392 Rev	cgcctcggcGTCGGATTAACGCCAATGTC
AAEL010723 Fw	gcccgacgcAGCAATGGAAAGGAAAGCAG
AAEL010723 Rev	cgcctcggcGGATGACGATGGCATTCCTA
AAEL007487 Fw	gcccgacgcAAAGTGCTCTTGCGACCAAT
AAEL007487 Rev	cgcctcggcTTTGGATGTCGATGTTCTCG
AAEL006625 Fw	gcccgacgcCAAACCAGATCCGACTCACA
AAEL006625 Rev	cgcctcggcTGGTCTCCTGCAACAGTTTG
AAEL017516 Fw	gcccgacgcGAAGGAGAAGAAGCCAGCAG
AAEL017516 Rev	cgcctcggcCTTCTTTTCGGCGGAAGC
AAEL000241 Fw	gcccgacgcGAGGAGCAGCTCAAAACGTC
AAEL000241 Rev	cgcctcggcTTGTACCGCTCCAGGACTTC
AAEL002556 Fw	gcccgacgcCCACGCTATGGAACTTGGAT
AAEL002556 Rev	cgcctcggcCAACTCGAGGTGCTTCAACA
AAEL006856 Fw	gcccgacgcCAGAAGCGTGACATCGAAAA
AAEL006856 Rev	cgcctcggcTCGGACTGTTGTTGGTCAAA
AAEL004455 Fw	gcccgacgcTTCCACTATGCGACTGCAAG
AAEL004455 Rev	cgcctcggcCCTCTCCGGTCTCATCCATA
AAEL007452 Fw	gcccgacgcCAGTGGCCTACCATCACCTT
AAEL007452 Rev	cgcctcggcGTCCAATATCGTTGGCTTCG
AAEL007655 Fw	gcccgacgcTCTGCAATCATTTAACGTTGTT
AAEL007655 Rev	cgcctcggcGATAAATCCGTCCCACATCG
AAEL007239 Fw	gcccgacgcCAACCTGAAAGCGAAAAAGG
AAEL007239 Rev	cgcctcggcCCGCTCCAGAAGTCTTCAAA
AAEL014649 Fw	gcccgacgcCCGGAAGCAATTCAGAACAT
AAEL014649 Rev	cgcctcggcAATGCTTTTTGCACCTTTGG
AAEL003077 Fw	gcccgacgcAGCGCGATAAGGAAGAACAA
AAEL003077 Rev	cgcctcggcTGATTCCGTTTTGGAGAAGG
AAEL009235 Fw	gcccgacgcGATCGGAACGGTTTCTCGTA
AAEL009235 Rev	cgcctcggcTAATTATCGGCGATGGAAGC
AAEL001007 Fw	gcccgacgcCAAGGGCGGAGTGAAAATTA
AAEL001007 Rev	cgcctcggcATTGCGCACAATAACGATCA
AAEL003864 Fw	gcccgacgcTGTGCTGCCATCCACTAAGA
AAEL003864 Rev	cgcctcggcGCTGGATTTTTCCAGCTTTG
AAEL010620 Fw	gcccgacgcCAATTTCACCGGTTTGGTTT
AAEL010620 Rev	cgcctcggcGGCCAACTCATCGAAATCAT
AAEL002480 Fw	gcccgacgcACCTGGTGTGCAACAATCAA
AAEL002480 Rev	cgcctcggcGCTTGCTCCTTCAGGATGTC
AAEL016986 Fw	gcccgacgcGGTACCGATCGCTTGGCTAT
AAEL016986 Rev	cgcctcggcGCCTCGGAGGTGGTTTTT
AAEL018223 Fw	gcccgacgcGCAGCAATGAATCCCAGTTT
AAEL018223 Rev	cgcctcggcGTTGATGTTGTGCTGCACCT
AAEL008402 Fw	gcccgacgcAAAGTGGCCAGACTGGAAAA
AAEL008402 Rev	cgcctcggcACGGGACAGAATTGTTCAGG
AAEL000996 Fw	gcccgacgcTCCCTGCAAGGTATGTTTCC
AAEL000996 Rev	cgcctcggcTTCGTGAGACCAACTGCTTG
AAEL007449 Fw	gcccgacgcAACAGCAGCCAACACAACAG
AAEL007449 Rev	cgcctcggcGGTTATTCTGACCCCAAGCA
AAEL006041 Fw	gcccgacgcCCCATGACCTGTCCAAAATC
AAEL006041 Rev	cgcctcggcTGGTTGAGGTCTTTCCCTTG
AAEL009224 Fw	gcccgacgcCAGGCCAATGGTATCGAAAT
AAEL009224 Rev	cgcctcggcCCATATTGCCTCCAACAGGT
AAEL013736 Fw	gcccgacgcAATCGGAACCCAATCCCTAC
AAEL013736 Rev	cgcctcggcTTTCGAATGCGTCACTGTTC
AAEL005388 Fw	gcccgacgcTTCCTTTGCCGACAGTAACC
AAEL005388 Rev	cgcctcggcGAATGCCGATAAGCCACTGT
AAEL015453 Fw	gcccgacgcACAACAGCAGGGCATCCTAC
AAEL015453 Rev	cgcctcggcCTTGTGCACGTTGATTACGG
AAEL015570 Fw	gcccgacgcAAAACATGGCTGCCTAGCAC
AAEL015570 Rev	cgcctcggcGAGCCATCACTCAACCGAAT
AAEL004914 Fw	gcccgacgcACGGTGGGTTTGCATCTATC
AAEL004914 Rev	cgcctcggcCTCTTCTCCCGCGAATACTG
AAEL002232 Fw	gcccgacgcAGGTTGCTGAACCGATTGAC
AAEL002232 Rev	cgcctcggcGGGGCATACTTGATCTCGAA
AAEL004699 Fw	gcccgacgcCGCAAGATCAATGTCGCTAA
AAEL004699 Rev	cgcctcggcGTCCAAATGCTGGTTCTGGT
AAEL011111 Fw	gcccgacgcAATTTGTCGTCACCCTCGAC
AAEL011111 Rev	cgcctcggcTGAGTTCGGCTCGATCTTTT
AAEL013176 Fw	gcccgacgcGCGGAATGTATGACACATGG
AAEL013176 Rev	cgcctcggcAGTGTGGCCAAGTTTTCCTG
AAEL006645 Fw	gcccgacgcATGTCTTCCTCAGGGGTCAA
AAEL006645 Rev	cgcctcggcGTCCCTCCAGCGAGTGATAG
AAEL010933 Fw	gcccgacgcTGATTCCACGTGAAAAACCA
AAEL010933 Rev	cgcctcggcTTTTGGCGAATAGTGGGAAG
AAEL018112 Fw	gcccgacgcTAAGCAGGTGAAACGCAGTG
AAEL018112 Rev	cgcctcggcATGCTTCGATTGTGGTTTCC
AAEL001431 Fw	gcccgacgcTTTCCCTTCCGAATCCTTCT
AAEL001431 Rev	cgcctcggcTGGTAGCGATTTTGCTGATG
AAEL018126 Fw	gcccgacgcACCGTCTCGGAAACAACAAC
AAEL018126 Rev	cgcctcggcTTGGCGGTATCATCCTCTTC
AAEL003768 Fw	gcccgacgcTTAGCATCAACCCACGTGAA
AAEL003768 Rev	cgcctcggcGTTGTCGGTCCTTCCGTAAA
AAEL004822 Fw	gcccgacgcTCAATGTCGAATCGGTGAAA
AAEL004822 Rev	cgcctcggcGGTAGCGCTTGTGATGGAAT
AAEL017409 Fw	gcccgacgcTCGCATGCTGTACAAAGTGG
AAEL017409 Rev	cgcctcggcGTCCAATCAAATCCCGAATG
AAEL009693 Fw	gcccgacgcCTCGCAAGCGGCCCCTC
AAEL009693 Rev	cgcctcggcTCTCCCATGGGGGCCGTC
AAEL010843 Fw	gcccgacgcATTTGCGGATGCAATAAAGG
AAEL010843 Rev	cgcctcggcTACATGCTCGCACGATCTTC
AAEL008938 Fw	gcccgacgcCGACGTAAGCCCGTAGTAGG
AAEL008938 Rev	cgcctcggcCTTCTTCAGGATCCCATTGC
AAEL003407 Fw	gcccgacgcGTGAATCGACGCTGGAAGTT
AAEL003407 Rev	cgcctcggcGTTTACGGTTTTCGCGATGT
AAEL002986 Fw	gcccgacgcCAGCAAAATCAGCCAAATCA
AAEL002986 Rev	cgcctcggcTTCCTGCTGTTGTTCCTGTG
AAEL010598 Fw	gcccgacgcTGGTGGAAAAGGAAGAATCG
AAEL010598 Rev	cgcctcggcTTCTCACCAGCTTTGACGTG
AAEL003695 Fw	gcccgacgcAGAAGTGCGACGGAAAGTGT
AAEL003695 Rev	cgcctcggcAAATTACGCATCGTCCTTGG
AAEL012111 Fw	gcccgacgcAGCAGGATAATGGCGATGAC
AAEL012111 Rev	cgcctcggcATAGCCGTGTTTCCATCGTC
AAEL007418 Fw	gcccgacgcGACGCCCTGAAATTCGATTA
AAEL007418 Rev	cgcctcggcTCCAGTCGTTTGTTCTGCAC
AAEL003671 Fw	gcccgacgcCGGTGGTCAATAAGCTGGAT
AAEL003671 Rev	cgcctcggcCTGGGCGTTTTCATAGGTGT
AAEL010312 Fw	gcccgacgcCCGCTCCATTACCATCAGTT
AAEL010312 Rev	cgcctcggcCTTGTTTCCATTGGCTGGTT
AAEL008375 Fw	gcccgacgcCAGGGCGTCATAAAACAGGT
AAEL008375 Rev	cgcctcggcAAAGAATTGTTCCCCGCTTT
AAEL009646 Fw	gcccgacgcCGAAGATCGAGAACGCTACC
AAEL009646 Rev	cgcctcggcCTTTCTCCAGTCGTGCCTTC
AAEL011663 Fw	gcccgacgcATCTTCTGCTGTGCCTTCGT
AAEL011663 Rev	cgcctcggcCCGTTTCAACGTTTCTGGTT
AAEL013167 Fw	gcccgacgcTTGTGTGGCAGAAAAAGCTG
AAEL013167 Rev	cgcctcggcAATCCCCATTTTGTCCCTTC
AAEL003839 Fw	gcccgacgcGGAATTCACTCGGAAGGTGA
AAEL003839 Rev	cgcctcggcCGTTTGCGTGCAGGATAGTA
AAEL013249 Fw	gcccgacgcACAGAAGAACGGTTGGATGG
AAEL013249 Rev	cgcctcggcCAACATCTCCTCGCTCAACA
AAEL013627 Fw	gcccgacgcGAGTTGTGGAATGCTGCTGA
AAEL013627 Rev	cgcctcggcCATTGACGAAGCATGAGGAA
AAEL004376 Fw	gcccgacgcGCCTACCGGATACAGCAGAA
AAEL004376 Rev	cgcctcggcACCAACCGGATTCCGTAAAT
AAEL013455 Fw	gcccgacgcAATGCGTCATCGGAGAAGTC
AAEL013455 Rev	cgcctcggcCGTTCATCCACATCACATCG
AAEL009944 Fw	gcccgacgcAGTGCGAATTGAAACCCATC
AAEL009944 Rev	cgcctcggcTTGGACTTTTTGCACGACAG
AAEL005638 Fw	gcccgacgcCGGGGTAAGTTCATTTCCAA
AAEL005638 Rev	cgcctcggcATTTCATCCCCTCGAAAACC
AAEL009430 Fw	gcccgacgcCAACACCAGTCAAACCGTTG
AAEL009430 Rev	cgcctcggcGGTGCAGGGATAGTTTGCAT
AAEL008814 Fw	gcccgacgcTTGCAGCTGAGAATGGTCAC
AAEL008814 Rev	cgcctcggcTGTCTCGAGCGATAATCACG
AAEL010815 Fw	gcccgacgcCGAGCTGGTCAAGAACATCA
AAEL010815 Rev	cgcctcggcCTGTTCGAGCAGTTTGTCCA
AAEL014726 Fw	gcccgacgcACCCATGGGATTTGATGGTA
AAEL014726 Rev	cgcctcggcTTGCCGTTCACATGATGATT
AAEL003489 Fw	gcccgacgcGGAGGTGGAGGAAGACATCA
AAEL003489 Rev	cgcctcggcGTCGCACCTGGGACACTTAT
AAEL017453 Fw	gcccgacgcTCCATATCGGAGCACATCAA
AAEL017453 Rev	cgcctcggcCTTGAATCCATTGCCAACCT
AAEL005368 Fw	gcccgacgcTACCTGGACGATCACCGATT
AAEL005368 Rev	cgcctcggcATCGATGGGTGTGGTGAACT
AAEL002450 Fw	gcccgacgcGGAACGCCAGAACAAGTGAT
AAEL002450 Rev	cgcctcggcCGCACACTCGTTTATGGATG
AAEL013711 Fw	gcccgacgcGAAAACCACGATCGACACCT
AAEL013711 Rev	cgcctcggcTTCTCCAGTTCGTCCAGCTT
AAEL013782 Fw	gcccgacgcAGGAAATGGGCTTCGACTTT
AAEL013782 Rev	cgcctcggcGAGTAATGTGCCATTGGTCGT
AAEL004808 Fw	gcccgacgcACAGAGAACGCGAACGAGAT
AAEL004808 Rev	cgcctcggcTGGACTTCGATCTGTGCTTG
AAEL013103 Fw	gcccgacgcCTGTGCTGGTGTGCAAAAGT
AAEL013103 Rev	cgcctcggcCATATCCGTCCGTTCATTCC
AAEL013974 Fw	gcccgacgcGTTCTACGAAAAGCCCACCA
AAEL013974 Rev	cgcctcggcCTTTTTCAAGCGCAGCTTCT
AAEL010837 Fw	gcccgacgcCAACGCACAACAAAATGTCC
AAEL010837 Rev	cgcctcggcCGTAATTTGAGCGTTGCAGA
AAEL011738 Fw	gcccgacgcAGCAACCGTGCTTCGTTAGT
AAEL011738 Rev	cgcctcggcCAAATCTCCCGATCGTTGAC
AAEL005529 Fw	gcccgacgcACAGCTTCGGCTAAGGATGA
AAEL005529 Rev	cgcctcggcTCAGATTCAACTGCCACAGC
AAEL005549 Fw	gcccgacgcGAAATCCGATACCCTGCTCA
AAEL005549 Rev	cgcctcggcTAATGGTGCACCCCTTCTTC
AAEL008248 Fw	gcccgacgcGTATGCTCCGGGAGTTTTGA
AAEL008248 Rev	cgcctcggcTCCTTTTTGAGTGGGTTTCG
AAEL001619 Fw	gcccgacgcTCGTAACGGCAAAGATCACA
AAEL001619 Rev	cgcctcggcCATTTCAACGCGATCCTTTT
AAEL014033 Fw	gcccgacgcAGAGAGGCAACTCCGTCGTA
AAEL014033 Rev	cgcctcggcCATCAGTGCTGCTTGTTGCT
AAEL017082 Fw	gcccgacgcACGACGCCAAGGTTTATGTT
AAEL017082 Rev	cgcctcggcTCAAATTCCACGAATGCAAA
AAEL013502 Fw	gcccgacgcACACTCGGTACGCCTTCATC
AAEL013502 Rev	cgcctcggcTGCGGTTTATCAATGCTACG
AAEL011050 Fw	gcccgacgcCGATGATCATTGGCAACAAG
AAEL011050 Rev	cgcctcggcGGACAGGAAATGCGTGAAAT
AAEL009912 Fw	gcccgacgcCTTCGGAGGAGCTTCGTATG
AAEL009912 Rev	cgcctcggcTTCGTTGCGTTCAAGTTCAG
AAEL000272 Fw	gcccgacgcGCAAACTAGTCGGGGACAAA
AAEL000272 Rev	cgcctcggcATCATCCGATCGACTTTCCA
AAEL000691 Fw	gcccgacgcCATCAGTGGTAGCCTGAGCA
AAEL000691 Rev	cgcctcggcCCTCGAACATCTCCTTCAGC
AAEL008687 Fw	gcccgacgcGGTCGGTCAACCGAATCTTA
AAEL008687 Rev	cgcctcggcAGACCCGATAGCGGAAAGTT
AAEL003287 Fw	gcccgacgcACGTGTTCGTTGAACTGCTG
AAEL003287 Rev	cgcctcggcCCTTTTTCCTCGAAGGTTCC
AAEL008431 Fw	gcccgacgcTGGACGAAAAGCCGGCTT
AAEL008431 Rev	cgcctcggcCAGGTAGCTGTGGCGCTT
AAEL011817 Fw	gcccgacgcCAGCGCTCCGAATTTGCC
AAEL011817 Rev	cgcctcggcTCGCCAGCTCCAACACAG
AAEL001426 Fw	gcccgacgcTAGGGCTGGCCAGTTTCT
AAEL001426 Rev	cgcctcggcTGATGGTGGTGGTGGTGA
AAEL010422 Fw	TAATACGACTCACTATAGGGAG GATGAGAGCAACAGCAATGC
AAEL010422 Rev	TAATACGACTCACTATAGGGAG GAGCTGGAAGAACTATCTCG
AAEL012276 Fw	gcccgacgcAGCAGCTCTTCTGACGGA
AAEL012276 Rev	cgcctcggcTGATTGGGTCGCATGCGT
AAEL009248 Fw	gcccgacgcCAGCCGGAATCAGCGTCA
AAEL009248 Rev	cgcctcggcTGTCGTCTAGTCGGGCCA
AAEL017116 Fw	gcccgacgcCAACGACATTACCGAAGAGG
AAEL017116 Rev	cgcctcggcTCTCTGGCAGACCATCG
AAEL006227 Fw	gcccgacgcAGCAGCTGAGAATTCAAACCG
AAEL006227 Rev	cgcctcggcGCCTAAACTTATGAGGCTACCG
AAEL013072 Fw	gcccgacgcTCGGGCTGAAGTGATCGC
AAEL013072 Rev	cgcctcggcCCTTGGCATGACCCTCGG
AAEL008382 Fw	gcccgacgcTTACTGAAACTGACTCTCACCG
AAEL008382 Rev	cgcctcggcCCCAACTTGGTAGCTTCG
AAEL008700 Fw	gcccgacgcAACAGACGGTGGCCATCG
AAEL008700 Rev	cgcctcggcTCTAGGACGGTCGGGCTC
AAEL001216 Fw	gcccgacgcGTCAGTGCAGCGTTGTATGGC
AAEL001216 Rev	cgcctcggcGATCAATTTCGTCCGGCAATTCGG
AAEL004978 Fw	gcccgacgcGAGGCGACAACGAAGG
AAEL004978 Rev	cgcctcggcCAGGCCATTAAATCTCGC
AAEL008592 Fw	taatacgactcactatagggagaTGTCTCGGTTCGGCAAGG
AAEL008592 Rev	taatacgactcactatagggagaCAACGGGTGCGGTGGA
AAEL001612 Fw	taatacgactcactatagggagaGCAGTTGAAATGCC
AAEL001612 Rev	taatacgactcactatagggagaTCCGAAACGTACGA
AAEL006794 Fw	taatacgactcactatagggagaTCCTATGCACGGGATTATGG
AAEL006794 Rev	taatacgactcactatagggagaATTGATCCCCCAAAAAGACC
AAEL012410 Fw	taatacgactcactatagggagaCCGGTCATCGAGTTCATGT
AAEL012410 Rev	taatacgactcactatagggagaCGTGGCTTTGATCATGGTT
AAEL015246 Fw	gcccgacgcCGTGGCTTCGTTCATCAC
AAEL015246 Rev	cgcctcggcTCGGGCGAACTGAAGAAA
AAEL017251 Fw	taatacgactcactatagggagaCTACGAGCAGGAGGTCAAGG
AAEL017251 Rev	taatacgactcactatagggagaTCCATGCCTTTGAGGAAATC
AAEL013233 Fw	taatacgactcactatagggagaGCCATACATCGGGTCAAAAT
AAEL013233 Rev	taatacgactcactatagggagaCTCTCCACCGAAGGATTGAA
AAEL006287 Fw	taatacgactcactatagggagaGTGGAGGTCGTGGAGGTAAC
AAEL006287 Rev	taatacgactcactatagggagaGTTTGCGGTGTTTCCGTACT
AAEL007698 Fw	TAATACGACTCACTATAGGGAGGAGTATTCGTCAGCACGAACAGG
AAEL007698 Rev	TAATACGACTCACTATAGGGAGGCCGTCATTTGACATAGTTCTGG
AAEL008076 Fw	gcccgacgcCCGGCATCCAGGTACTGA
AAEL008076 Rev	cgcctcggcCCCGGATCCGAATGTGTA
AAEL007823 Fw	taatacgactcactatagggagaTGCTTACTCGTGTCGCGTAG
AAEL007823 Rev	taatacgactcactatagggagaGGCATGGCAGATCCAATACT
AAEL013227 Fw	taatacgactcactatagggagaCAACGGAGGATCTTCACGAG
AAEL013227 Rev	taatacgactcactatagggagaAATCGATGGCTTGATTTGGA
AAEL013692 Fw	gcccgacgcCCGGCATCCAGGTACTGA
AAEL013692 Rev	cgcctcggcCCCGGATCCGAATGTGTA
AAEL008098 Fw	taatacgactcactatagggagaCCGACCGTCAATCGCAGG
AAEL008098 Rev	taatacgactcactatagggagaGATGTGCTTCCGCAGCCG

## Sheet: 2nd set of dsRNA
2nd set of oligos used for RNAi screening
Oligo Name	Sequence 5' to 3'
AAEL002461 Fw	gcccgacgcAACGCTCGACGGTCCTAAC
AAEL002461 Rev	cgcctcggcGTGCACACCCTTCCATGTAG
AAEL001397 Fw	gcccgacgcGCAGAATAAGGCAGCTTTGG
AAEL001397 Rev	cgcctcggcAAAAGGCACCCTCATGTCAC
AAEL001238 Fw	gcccgacgcTCGGGATTCTTGAAGCAACT
AAEL001238 Rev	cgcctcggcACCTTCAATGTGACCGCTTC
AAEL002308 Fw	gcccgacgcCGACAAACAACAACAGCACA
AAEL002308 Rev	cgcctcggcGCAGTTCCATCAACGATTCC
AAEL000707 Fw	gcccgacgcTGTCTTCAAGGTGGACAACG
AAEL000707 Rev	cgcctcggcGCTCAAACGGTTCGATGTAAA
AAEL003514 Fw	gcccgacgcAACCCCTGGAGGGTCTTCT
AAEL003514 Rev	cgcctcggcGTTTCCGTTCGTGTCCTTG
AAEL005097 Fw	gcccgacgcTCAAATGGCCACTTCCATAA
AAEL005097 Rev	cgcctcggcTAGCCTTCTTGATGCGGTTC
AAEL004415 Fw	gcccgacgcCCATTACTACGGCTGCCAAT
AAEL004415 Rev	cgcctcggcGGCCTCATGAGTCTTTGCAT
AAEL012045 Fw	gcccgacgcAATACGTCCGAGAAGCTCCA
AAEL012045 Rev	cgcctcggcCTCTCGCTCTCGTTCTCGAT
AAEL014540 Fw	gcccgacgcAGAAGCGCAGTCGTTCCTAC
AAEL014540 Rev	cgcctcggcCTGTCATCGTCCACTTCCAC
AAEL009391 Fw	gcccgacgcACGGATCCAACTTCAACAGG
AAEL009391 Rev	cgcctcggcTGTCTGAGCAGGCATTTGAG
AAEL009779 Fw	gcccgacgcCGAATCATGGAAAAGGCATC
AAEL009779 Rev	cgcctcggcCAGGAAACTTTCGGTATGTCG
AAEL014965 Fw	gcccgacgcACAACAATACCGCACCGAAG
AAEL014965 Rev	cgcctcggcTTGCTGTAGCAGCGTCGTAG
AAEL006135 Fw	gcccgacgcGCTGCTACGGCTCACATCTA
AAEL006135 Rev	cgcctcggcACGGCGTCTTCTTGAACTTG
AAEL006710 Fw	gcccgacgcTACGGGACCCACAAATACCA
AAEL006710 Rev	cgcctcggcAGGATACTGCGTGGCTCCT
AAEL012576 Fw	gcccgacgcTCTGTCCGGCATCATCTGTA
AAEL012576 Rev	cgcctcggcAGCAAACCACCGTTCTCAAC
AAEL009061 Fw	gcccgacgcAACCTCTTTGCGATGCTGAT
AAEL009061 Rev	cgcctcggcTACTGTTGCTGCTGGAGGTG
AAEL004243 Fw	gcccgacgcATTGATGAGCCGCACAGTTC
AAEL004243 Rev	cgcctcggcCCATTTTGGGGAATTCCTTT
AAEL001352 Fw	gcccgacgcTGGATAGCCGTTACCCTGAC
AAEL001352 Rev	cgcctcggcGTACCGTCCATTGTCGAACC
AAEL008703 Fw	gcccgacgcTGCGGAAGAAAAGAAGGAAA
AAEL008703 Rev	cgcctcggcTACAGTGGCGTCATCTTTGC
AAEL007091 Fw	gcccgacgcTCCAGTAGCTCATCCAACACC
AAEL007091 Rev	cgcctcggcATCCTTGTCGGTCGTGTTCT
AAEL006956 Fw	gcccgacgcGCCTACGTGGAGGTATTGGA
AAEL006956 Rev	cgcctcggcCAAAGTCCGGTTTCATCGTT
AAEL006566 Fw	gcccgacgcACATTCGACCAGTTCGAA
AAEL006566 Rev	cgcctcggcCCATCAAAGTTGTTACTGGT
AAEL007067 Fw	gcccgacgcCGAGATGCTGACGATGTGTT
AAEL007067 Rev	cgcctcggcATCAAACGGATGTGGTTTCC
AAEL009437 Fw	gcccgacgcGTACAACTGGGCCGTCCTTA
AAEL009437 Rev	cgcctcggcCTACCGTTGATCGGCGTAGT
AAEL002125 Fw	gcccgacgcTAATAAACCCGGCGAAGATG
AAEL002125 Rev	cgcctcggcGGTGTTGCAAGGACATTGTG
AAEL012243 Fw	gcccgacgcGCAACTTGCCTGCTGATGTA
AAEL012243 Rev	cgcctcggcGCTGCTTCCTTTTGTTCCTG
AAEL006510 Fw	gcccgacgcGATTTGCCAAGCTCGTTAGC
AAEL006510 Rev	cgcctcggcTTCTTCTCGAACGGCTCAGT
AAEL006856 Fw	gcccgacgcGGCACGAAATTACTGCGAAT
AAEL006856 Rev	cgcctcggcCGGCGTTCGAATATAAGCAT
AAEL001007 Fw	gcccgacgcGGAGGACAACCACAAACTGC
AAEL001007 Rev	cgcctcggcCCCATCTTGAGGAATCGACA
AAEL016986 Fw	gcccgacgcCGATAAAGGGGCAGCTTGT
AAEL016986 Rev	cgcctcggcGGTTCACCGCAATAGTGACA
AAEL006041 Fw	gcccgacgcAGAAGCTGGTGGAGCAATGT
AAEL006041 Rev	cgcctcggcCTTCCGGTGCTTTGATGATT
AAEL009224 Fw	gcccgacgcATCCTACGGCGGTGGTTC
AAEL009224 Rev	cgcctcggcCTTCGCATCGATCACTACGG
AAEL018112 Fw	gcccgacgcAAACTCATCACTGGCAGCAG
AAEL018112 Rev	cgcctcggcCGGACGGTTTAATGAGATGG
AAEL010843 Fw	gcccgacgcAATGGCACTGTGATTGAGCA
AAEL010843 Rev	cgcctcggcGAAACCGTGCACCTTCAACT
AAEL010312 Fw	gcccgacgcAACGCTTCATCGACGTTCTT
AAEL010312 Rev	cgcctcggcACCACTGACGCCAAAGTTTC
AAEL011663 Fw	gcccgacgcTTCCTGATCTGAAGCGTCCT
AAEL011663 Rev	cgcctcggcAAGAGCTTCTGGCCGATTTT
AAEL011817 Fw	gcccgacgcCTAGGCGGTTCGGATAAGGT
AAEL011817 Rev	cgcctcggcGCGTCACTTCACGATGCTTA
AAEL001216 Fw	gcccgacgcCAAGTCCGGTATGGGAAAGA
AAEL001216 Rev	cgcctcggcTCAAGCATTTTGTCGCACTC
AAEL006794 Fw	gcccgacgcAGGCACCCAAAAGTGCATAC
AAEL006794 Rev	cgcctcggcATTTTTCAAAGGCACCACCA
AAEL012410 Fw	gcccgacgcGGTGCCACAGTAAACCCAAC
AAEL012410 Rev	cgcctcggcTCCTCCAGGTTGAACAGTGA
AAEL008098 Fw	gcccgacgcATTTCCTCGGCTGTTTGATG
AAEL008098 Rev	cgcctcggcGATTGTCGTGGTCAAACGTG
AAEL004859 Fw	gcccgacgcGGAAAGTGCTTTACCCTCTGC
AAEL004859 Rev	cgcctcggcCGGAATTCCTCTTTCCACTC
AAEL004419 Fw	gcccgacgcAATGGGAAAACCAACCCTCT
AAEL004419 Rev	cgcctcggcAACGGATGCTGTAACCCACT
AAEL008728 Fw	gcccgacgcATCATGGGCAAACGTGATCT
AAEL008728 Rev	cgcctcggcTTCAGCATCCTTTCCTGCTT
AAEL014414 Fw	gcccgacgcTCATGAAGGAGTTCCGATCC
AAEL014414 Rev	cgcctcggcAAGCATCCGACATTTGCTCT

## Sheet: Universal T7 and controls
Oligos used for universal T7 and controls
Oligo Name	Sequence 5' to 3'
Universal T7 Fw	TAATACGACTCACTATAGGGAGAgcccgacgc
Universal T7 Rev	TAATACGACTCACTATAGGGAGAcgcctcggc
Sindbis virus Fw	gcccgacgcTTGAAGCTCCCCGTAAGAGA
Sindbis virus Rev	cgcctcggcCATACACGGACGAAATCACG
Ago2 Fw	taatacgactcactatagggagaCTACGAGCAGGAGGTCAAGG
Ago2 Rev	taatacgactcactatagggagaTCCATGCCTTTGAGGAAATC
Fyrefly Luciferase Fw	taatacgactcactatagggagaTATGAAGAGATACGCCCTGGTT
Fyrefly Luciferase Rev	taatacgactcactatagggagaTAAAACCGGGAGGTAGATGAGA

## Sheet: RT-qPCR
Oligos used for RT-qPCR
Oligo Name	Sequence 5' to 3'
AAEL004419 Fw	GTGGGTTACAGCATCCGTTT
AAEL004419 Rev	GCCTCGTCGAGAAGAATCAC
AAEL004859 Fw	CGTCGCATAACAACATGACC
AAEL004859 Rev	CGAGCAGAGGGTAAAGCACT
AAEL008728 Fw	GCTGGTGACAAAGGACAAGA
AAEL008728 Rev	CGCCGCTATCTTCAGAGACT
AAEL000707 Fw	CCGAGCAGAGGACTTACGAG
AAEL000707 Rev	CGATGGGTTGTGGTGTAGGT
AAEL009391 Fw	ACGAATGAGGTGGAGGCAC
AAEL009391 Rev	CTCTTCAATGTCCATCTCGACC
AAEL009061 Fw	AACAAGGATGAGCATAACAAAG
AAEL009061 Rev	TGATCGACGAGATTCGCGGT
AAEL006956 Fw	AAGCCAAGGAATGCGTTCTA
AAEL006956 Rev	CCCAATCATAATCGTCGTCA
AAEL006566 Fw	TGTTCCCTAGTGAAGACATTCG
AAEL006566 Rev	CCATCAAAGTTGTTACTGGTACAA
AAEL009437 Fw	ACGTGTGGCTATCAGATCTGCC
AAEL009437 Rev	TGCGATCTGCTCCTGCGAC
AAEL002125 Fw	CTACCGCAACAGCCTACGAT
AAEL002125 Rev	GGCGAAATAGGGTACGTTGA
AAEL001007 Fw	ATGGCAAATAATAAGATCCCG
AAEL001007 Rev	CTGATGTAGACGGTTTGGTCC
AAEL010312 Fw	AGCTGCGCATCAACTACATC
AAEL010312 Rev	TCGATGAAGCGTTGTTCATT
AAEL011663 Fw	AAGCATCTGGCTAAGGTGCAG
AAEL011663 Rev	GAAAACACCGCAGAACATATTTA
AAEL001216 Fw	AGCATCCGTCTGAAGTACAACA
AAEL001216 Rev	CCGTGGGTTCCAACTGCT
AAEL006794 Fw	CCCATAGACTGCAAATACCAG
AAEL006794 Rev	TGCGTTCGTATGCACTTTTG
AAEL006904 Fw	CCACCAACGCCTCTAGTACC
AAEL006904 Rev	TTGCTACCGGTGGAGTGTTC
AAEL026751 Fw	ACGCTACCATGGGGAGTAGT
AAEL026751 Rev	CGGCTCCCATGGAATCATCA
AAEL003524 Fw	GATTCTTGCCGGCATTCCAC
AAEL003524 Rev	TAACGGCTGATGCGTTGAGT
AAEL024100 Fw	GTTCTTCGACGCATTTGCCA
AAEL024100 Rev	ACTGGGACAACGTATGCTGG
AAEL017458 Fw	AATCTGGAATGGGGCTGTCG
AAEL017458 Rev	ACAACACGGAGAGGGCAAAT
AAEL005766 Fw	TGAAGAAGAAGGGCATCCTG
AAEL005766 Rev	AGCCGTCCTTCTTGTACTGA
AAEL006895 Fw	CTCTGCACAGGATCATCGAA
AAEL006895 Rev	AATCAGCCTCAATGCACAGG
AAEL012994 Fw	GCATGGTGCTTCGATTAACA
AAEL012994 Rev	AGCAAAATTTCCCCATCCTT
AAEL024228 Fw	CCGTCGAAAACATCAACAAG
AAEL024228 Rev	TTCTCGGTACCGTCCAACTT
AAEL014913 Fw	ATCTATGAACAACAAGCCCTG
AAEL014913 Rev	GAATGGTGTTGGTGAAGCCG
AAEL009387 Fw	TAGAATCGGATTGATCGTCG
AAEL009387 Rev	CACTCGGTGTTGATGAGGAC
LAP Fw	GTGCTCATTCACCAACATCG
LAP Rev	AACTTGGCCGCAACAAATAC
RPL5 Fw	TCACCTGCCAGATTGCGTACGCCCG
RPL5 Rev	GCTTCTGCAGGATGCGGCGGGCAA
Ago2 Fw	ATTTGGCTCAAGATCAACGC
Ago2 Rev	GAGATCGTATGAAGCGGCCA
Sindbis Fw	AACTCTGCCACAGATCAGCC
Sindbis Rev	GGGGCAGAAGGTTGCAGTAT
Chikungunya Fw	TCTCCGTACGTGAAGTGCTG
Chikungunya Rev	ACATGTGCTTCGCTCAACTG

## Sheet: Cloning
Oligos used for cloning
Oligo Name	Sequence 5' to 3'
AAEL004419 Fw	GCCTGTCTGAAGTCTGAAGGG
AAEL004419 Rev	TTACGTCATAGTGGGTGGTACG
AAEL004419 Gateway Fw	ggggacaagtttgtacaaaaaagcaggcttcGCCTGTCTGAAGTCTGAAGGG
AAEL004419 Gateway Rev	ggggaccactttgtacaagaaagctgggttTTACGTCATAGTGGGTGGTACG
pDonorZeo Infusion Fw	ACCCAGCTTTCTTGTACAAAGT
pDonorZeo Infusion Rev	GAAGCCTGCTTTTTTGTACAAAGT
AAEL004859 Infusion Fw	aaaaaagcaggcttcatgGCGGCGTCCAAAGATATC
AAEL004859 Infusion Rev	acaagaaagctgggttttattattaTTACCAACGTCGGCC
AAEL008728 Infusion Fw	aaaaaagcaggcttcatgGTGCAAAAGAGTAAG
AAEL008728 Infusion Rev	acaagaaagctgggttttattattaTTATTCTAACTTCTT

## Sheet: Sequencing
Oligos used for sequencing
Oligo Name	Sequence 5' to 3'
AAEL004419_1 Fw	GCCTGTCTGAAGTCTGAAGGGT
AAEL004419_1 Rev	TCCACACACCACTGGGGAAT
AAEL004419_2 Fw	ACCAGTGCATTGTGTTGGTC
AAEL004419_2 Rev	AATCTCGACCGGATGGGT
AAEL004419_3 Fw	CAAGTTCCAGCAGTACTTCGA
AAEL004419_3 Rev	AAGCTTTACTAATCGGTGAAACCA
AAEL004419_4 Fw	TCCAAACAGAAGGTCTACAATCC
AAEL004419_4 Rev	TTTTTGAGCTCGTTCGGG
AAEL004419_5 Fw	ACGAGATCCTCTCAATTACGG
AAEL004419_5 Rev	GGTCACGGTTCGAATGTAATTT
AAEL004419_6 Fw	TCACAGGCCGAATTGGGT
AAEL004419_6 Rev	TTACGTCATAGTGGGTGGTACG
AAEL008728_1 Fw	ATGGTGCAAAAGAGTAAGAAATTCA
AAEL008728_1 Rev	ACAAAGCGCCCAGGAAC
AAEL008728_2 Fw	AGCAGACTCCCAAACCCG
AAEL008728_2 Rev	CGGAGGAGGTGTCATCTCGT
AAEL008728_3 Fw	GCGAAAATGCGAGAATGC
AAEL008728_3 Rev	CCTCTTCGTTGTTGTTGATCA
AAEL008728_4 Fw	TCGTATGCTTGAGCGGG
AAEL008728_4 Rev	GGGTAAACCGTTCGAGGTTT
AAEL008728_5 Fw	TGTGACCCGCTTAGTCTATTCG
AAEL008728_5 Rev	CTCTTGGCCAGCTTACGTTC
AAEL008728_6 Fw	TGGCGAAGGAGTTCCAAAG
AAEL008728_6 Rev	TTATTCTAACTTCTTCTTTTTGTTGCG
AAEL004859_1 Fw	ATGGCGGCGTCCAAAGAT
AAEL004859_1 Rev	TGGATTCCGGCGTTAACG
AAEL004859_2 Fw	GAGGAACTGGCCGAGCAG
AAEL004859_2 Rev	GACGGGTGCAACAGGCTG
AAEL004859_3 Fw	GAAATACAACCGGTCAACATCG
AAEL004859_3 Rev	TCGGCCACACTCACGG
AAEL004859_4 Fw	ACAGGGAGCGTACTGTAACG
AAEL004859_4 Rev	CACCGTTTCCGCCAC
AAEL004859_5 Fw	TATTCAGTTGGTGAACTTTGTGC
AAEL004859_5 Rev	TCACGTACACAACGTCGTCG
AAEL004859_6 Fw	GTCCGGAAGGTCATTCTGG
AAEL004859_6 Rev	GTACTGAGGATCATCATCTTGCC
AAEL004859_7 Fw	TGACTCCGTTTGGGCG
AAEL004859_7 Rev	CTTACGTTTCTCCTTGTGGACG
AAEL004859_8 Fw	CTAGATATGGCCCTGTCGTTG
AAEL004859_8 Rev	GGTGTCAAACCGGTTTCTCG
AAEL004859_9 Fw	ATGTGGTTAAAGATCTGTGCG
AAEL004859_9 Rev	TTACCAACGTCGGCCAC
