# Supplementary material for: The DEAD-box RNA helicase Dhx15 controls glycolysis and arbovirus replication in Aedes aegypti mosquito cells
Source: PLoS Pathog. 2022 Nov 28;18(11):e1010694. doi: 10.1371/journal.ppat.1010694 (PMC9731432; doi:10.1371/journal.ppat.1010694)
Supplement: S3 Table — List 1: Dhx15 knockdown vs. control knockdown in uninfected cells. List 2: Dhx15 knockdown vs. control knockdown in CHIKV-infected cells. List 3: CHIKV-infected vs. uninfected cells in control knockdown conditions. (XLSX) [file ppat.1010694.s009.xlsx]

## Sheet: List1
Table 1. AAEL004419 regulated genes without CHIKV infection
AAEL021278	29.6682	-5.80122	0.843674	-6.87615	6.14933e-12	4.58924e-10
AAEL014318	64.7391	-5.17251	0.689409	-7.50282	6.24612e-14	7.49376e-12
AAEL008474	20.9943	-4.96637	0.684593	-7.25449	4.03173e-13	3.82127e-11
AAEL005147	53.6633	-4.15324	0.571381	-7.26878	3.62756e-13	3.59209e-11
AAEL010224	53.7501	-3.93797	0.394482	-9.98265	1.81553e-23	1.91196e-20
AAEL019388	227.66	-3.29294	0.51714	-6.3676	1.92015e-10	1.07687e-08
AAEL006995	27.074	-3.16611	0.509658	-6.21222	5.22403e-10	2.64777e-08
AAEL004097	95.089	-2.83642	0.373639	-7.59134	3.16609e-14	4.22651e-12
AAEL007016	46.7551	-2.81409	0.426299	-6.60121	4.07805e-11	2.61161e-09
AAEL004673	40.7946	-2.80746	0.404915	-6.93345	4.10689e-12	3.11906e-10
AAEL022079	87.3714	-2.74736	0.48076	-5.71461	1.09956e-08	4.11922e-07
AAEL027206	21.4883	-2.74691	0.504074	-5.44942	5.05357e-08	1.62918e-06
AAEL003726	340.715	-2.63059	0.355641	-7.39676	1.39552e-13	1.52031e-11
AAEL003156	40.7071	-2.58579	0.454053	-5.6949	1.23441e-08	4.49991e-07
AAEL024406	1262.77	-2.56392	0.262206	-9.77825	1.39607e-22	9.45136e-20
AAEL003857	73.01	-2.54702	0.558514	-4.56036	5.10666e-06	0.000101046
AAEL012268	30.2162	-2.51599	0.516105	-4.87496	1.08829e-06	2.50122e-05
AAEL002109	1425.04	-2.45173	0.397377	-6.16979	6.83809e-10	3.37559e-08
AAEL028026	35.4327	-2.41353	0.378959	-6.36884	1.90458e-10	1.0745e-08
AAEL011227	37.2583	-2.41065	0.376141	-6.4089	1.46571e-10	8.5227e-09
AAEL000649	224.185	-2.34717	0.387204	-6.06185	1.34568e-09	6.1615e-08
AAEL019597	172.468	-2.29402	0.317876	-7.21672	5.3255e-13	4.9005e-11
AAEL010681	132.763	-2.23909	0.313614	-7.13963	9.35826e-13	8.06342e-11
AAEL026039	85.5401	-2.20319	0.352245	-6.2547	3.9829e-10	2.05163e-08
AAEL023096	736.387	-2.19358	0.249896	-8.77799	1.66415e-18	4.929e-16
AAEL027674	179.396	-2.10334	0.349118	-6.02474	1.69387e-09	7.53732e-08
AAEL020016	20.7855	-1.98884	0.537713	-3.69871	0.000216699	0.00255139
AAEL003950	102.982	-1.96408	0.263491	-7.45408	9.04998e-14	1.05706e-11
AAEL025226	121.267	-1.96343	0.270075	-7.26994	3.59648e-13	3.59209e-11
AAEL007962	450.755	-1.94392	0.39878	-4.87467	1.08989e-06	2.50122e-05
AAEL024039	30.4777	-1.93868	0.72701	-2.66665	0.00766104	0.0444106
AAEL007902	332.094	-1.93352	0.262535	-7.3648	1.77409e-13	1.91077e-11
AAEL005364	23.9825	-1.91741	0.451472	-4.24702	2.16632e-05	0.000339939
AAEL015404	83.7243	-1.90417	0.308546	-6.17142	6.7678e-10	3.35839e-08
AAEL003594	67.8749	-1.899	0.424125	-4.47746	7.55357e-06	0.000142049
AAEL023601	517.484	-1.89782	0.268864	-7.05866	1.68115e-12	1.39772e-10
AAEL021196	97.9281	-1.88557	0.419991	-4.48955	7.1374e-06	0.000135568
AAEL022573	265.678	-1.87589	0.34459	-5.44384	5.21436e-08	1.67531e-06
AAEL019704	148.685	-1.86453	0.531648	-3.50707	0.000453065	0.00467772
AAEL000541	1869.11	-1.86241	0.167703	-11.1054	1.18137e-28	2.79925e-25
AAEL019807	256.952	-1.85365	0.249949	-7.41613	1.20589e-13	1.34464e-11
AAEL002456	23.5498	-1.83917	0.555782	-3.30915	0.000935781	0.00849553
AAEL024517	30.5036	-1.8303	0.372178	-4.91781	8.75171e-07	2.04307e-05
AAEL003831	40.8876	-1.82727	0.504247	-3.62376	0.000290347	0.00322381
AAEL015458	4860.28	-1.82618	0.390007	-4.68242	2.83504e-06	5.87977e-05
AAEL000551	2676.76	-1.79638	0.284387	-6.31667	2.67265e-10	1.42767e-08
AAEL019974	367.412	-1.79358	0.43212	-4.15066	3.31521e-05	0.000495608
AAEL027779	146.591	-1.7821	0.234877	-7.58738	3.26446e-14	4.2973e-12
AAEL005539	799.476	-1.7627	0.298453	-5.90612	3.50261e-09	1.48869e-07
AAEL009474	38.0418	-1.75618	0.384757	-4.56437	5.00988e-06	9.93382e-05
AAEL024847	37.7589	-1.7518	0.366303	-4.78237	1.73242e-06	3.79212e-05
AAEL008773	2092.1	-1.74854	0.444683	-3.93211	8.42052e-05	0.00111935
AAEL003893	1351.24	-1.70716	0.334844	-5.09838	3.42571e-07	8.96931e-06
AAEL008668	93.3314	-1.70713	0.382225	-4.46628	7.95913e-06	0.00014879
AAEL026603	51.3082	-1.70619	0.405603	-4.20654	2.59305e-05	0.000397685
AAEL026530	32.0619	-1.69219	0.474474	-3.56644	0.000361861	0.00388417
AAEL011815	985.784	-1.68607	0.317683	-5.30739	1.11205e-07	3.28349e-06
AAEL007767	130.821	-1.67638	0.270635	-6.19424	5.85658e-10	2.93697e-08
AAEL023057	80.9395	-1.67172	0.283418	-5.89842	3.66989e-09	1.55282e-07
AAEL026470	411.667	-1.67112	0.317781	-5.2587	1.45078e-07	4.15424e-06
AAEL003684	719.721	-1.6704	0.266583	-6.26598	3.70492e-10	1.92941e-08
AAEL025606	195.42	-1.6684	0.380739	-4.382	1.17593e-05	0.000205258
AAEL010373	184.802	-1.66753	0.388203	-4.29551	1.74293e-05	0.000283353
AAEL003731	165.737	-1.65674	0.376753	-4.39743	1.09542e-05	0.000192981
AAEL011305	358.278	-1.64888	0.332726	-4.95566	7.20846e-07	1.72967e-05
AAEL019686	29.472	-1.63995	0.381024	-4.30405	1.67707e-05	0.00027453
AAEL001612	59.7104	-1.63257	0.423215	-3.85755	0.000114528	0.00145509
AAEL007363	103.399	-1.63208	0.278657	-5.85693	4.715e-09	1.92624e-07
AAEL009915	24.5785	-1.63119	0.472037	-3.45565	0.000548976	0.00550021
AAEL020720	291.024	-1.62323	0.284411	-5.70734	1.14756e-08	4.23212e-07
AAEL012147	193.65	-1.62027	0.37254	-4.34926	1.36599e-05	0.000232698
AAEL000505	26.8652	-1.61695	0.453043	-3.56909	0.000358229	0.00385335
AAEL006644	51.9041	-1.614	0.304036	-5.30858	1.10482e-07	3.27234e-06
AAEL008323	25.7097	-1.60343	0.437194	-3.66755	0.000244887	0.0027998
AAEL011281	51.8051	-1.60223	0.356646	-4.49249	7.03936e-06	0.000134244
AAEL014250	1494.38	-1.59878	0.288884	-5.53433	3.12417e-08	1.04632e-06
AAEL019868	870.395	-1.59644	0.299517	-5.33004	9.81885e-08	2.94503e-06
AAEL027341	27.2791	-1.58907	0.389549	-4.07927	4.51778e-05	0.000643902
AAEL001062	477.8	-1.58508	0.19176	-8.26597	1.38562e-16	3.28323e-14
AAEL025680	169.035	-1.58453	0.31334	-5.05692	4.26087e-07	1.09147e-05
AAEL004003	29.1956	-1.58391	0.391104	-4.04984	5.12521e-05	0.000717529
AAEL008842	23.1376	-1.57402	0.566639	-2.77781	0.00547264	0.0338575
AAEL010644	219.892	-1.5674	0.271122	-5.78114	7.41974e-09	2.88214e-07
AAEL002273	107.227	-1.56364	0.30991	-5.04548	4.52387e-07	1.15261e-05
AAEL014847	1114.64	-1.56092	0.159334	-9.79648	1.16578e-22	9.20775e-20
AAEL023958	38.9992	-1.55331	0.34566	-4.49374	6.99831e-06	0.00013373
AAEL019578	108.026	-1.55256	0.478255	-3.2463	0.00116917	0.01012
AAEL006711	288.087	-1.55178	0.240389	-6.45528	1.08017e-10	6.39865e-09
AAEL000523	103.704	-1.54362	0.427351	-3.61207	0.000303763	0.00332545
AAEL019669	3587.74	-1.5417	0.290512	-5.30682	1.11552e-07	3.28351e-06
AAEL027560	180.472	-1.53522	0.39037	-3.93273	8.3987e-05	0.00111802
AAEL004645	25.491	-1.53131	0.463174	-3.30612	0.000945977	0.00857745
AAEL009167	146.459	-1.52286	0.228832	-6.65491	2.83467e-11	1.86576e-09
AAEL008406	788.759	-1.52071	0.247402	-6.1467	7.9111e-10	3.8452e-08
AAEL019896	1294.79	-1.51702	0.435158	-3.48613	0.000490071	0.00500527
AAEL002581	689.496	-1.51623	0.324282	-4.67565	2.9302e-06	6.06385e-05
AAEL010691	2475.17	-1.51259	0.324212	-4.66543	3.07965e-06	6.33166e-05
AAEL024200	21.1586	-1.51246	0.490061	-3.08627	0.00202687	0.0155275
AAEL013635	37.2284	-1.50351	0.467989	-3.21269	0.00131497	0.0111279
AAEL008178	204.025	-1.49992	0.258751	-5.79678	6.75991e-09	2.6696e-07
AAEL013115	70.936	-1.49621	0.357742	-4.18237	2.8849e-05	0.000439599
AAEL026175	53.0239	-1.48005	0.484993	-3.05169	0.00227558	0.016956
AAEL022578	5934.56	-1.477	0.295177	-5.00378	5.62158e-07	1.39116e-05
AAEL005093	2682.01	-1.46942	0.273051	-5.38149	7.38719e-08	2.29894e-06
AAEL023255	216.41	-1.46074	0.285025	-5.12494	2.97633e-07	7.92406e-06
AAEL020625	287.954	-1.4603	0.355667	-4.10581	4.02909e-05	0.000581244
AAEL003326	132.757	-1.4567	0.428184	-3.40204	0.000668859	0.00642946
AAEL010043	694.936	-1.45583	0.224657	-6.48022	9.15862e-11	5.49401e-09
AAEL019739	404.408	-1.45348	0.351486	-4.13523	3.54593e-05	0.000523812
AAEL000687	328.731	-1.45336	0.344187	-4.2226	2.41501e-05	0.000374624
AAEL002782	311.943	-1.45043	0.208819	-6.94588	3.76115e-12	2.89823e-10
AAEL011872	23.6276	-1.43555	0.540113	-2.65788	0.00786344	0.0454173
AAEL008380	364.014	-1.43392	0.237939	-6.02639	1.67662e-09	7.49576e-08
AAEL007310	48.9143	-1.42902	0.347074	-4.11733	3.8329e-05	0.000559757
AAEL025334	83.3304	-1.4262	0.262486	-5.43343	5.52807e-08	1.76414e-06
AAEL003555	154.21	-1.42313	0.287524	-4.94961	7.43639e-07	1.77537e-05
AAEL024736	866.608	-1.42289	0.382938	-3.71571	0.000202637	0.00240074
AAEL013291	103.392	-1.41613	0.384065	-3.68723	0.000226712	0.0026333
AAEL008605	37.8033	-1.41549	0.518187	-2.73163	0.00630221	0.038192
AAEL005582	29.3334	-1.41035	0.373162	-3.77947	0.000157165	0.00191713
AAEL001243	20.2507	-1.41031	0.456496	-3.08943	0.00200538	0.0154403
AAEL011801	250.964	-1.40871	0.286345	-4.91962	8.67104e-07	2.02924e-05
AAEL000028	1648.92	-1.40411	0.30882	-4.5467	5.44939e-06	0.000107156
AAEL011200	3469.66	-1.40176	0.323188	-4.33728	1.44257e-05	0.000242855
AAEL010913	230.637	-1.40059	0.298964	-4.68482	2.8021e-06	5.837e-05
AAEL015298	90.8163	-1.39857	0.342474	-4.08373	4.43192e-05	0.00063357
AAEL013142	268.531	-1.39311	0.236239	-5.89702	3.70121e-09	1.55911e-07
AAEL023107	109.541	-1.39196	0.327078	-4.25574	2.0836e-05	0.000328591
AAEL003163	88.0027	-1.39159	0.408934	-3.40297	0.000666582	0.00641407
AAEL005242	262.317	-1.38913	0.356854	-3.8927	9.91339e-05	0.00127662
AAEL022540	36.8615	-1.37436	0.339928	-4.0431	5.27498e-05	0.000734159
AAEL008607	35.1362	-1.37088	0.424482	-3.22954	0.00123989	0.0105966
AAEL025607	599.395	-1.36869	0.406203	-3.36947	0.000753139	0.00710935
AAEL025410	39.7696	-1.36591	0.366317	-3.72876	0.000192426	0.00229699
AAEL014619	55.89	-1.36244	0.318559	-4.27688	1.89528e-05	0.000305501
AAEL019678	42.1547	-1.35723	0.324824	-4.17835	2.93625e-05	0.000443857
AAEL008960	573.501	-1.35622	0.202758	-6.68889	2.2487e-11	1.52237e-09
AAEL026906	83.1715	-1.35103	0.269007	-5.02228	5.10621e-07	1.28033e-05
AAEL008658	7032.33	-1.34883	0.251082	-5.37208	7.78334e-08	2.40295e-06
AAEL007555	468.876	-1.34275	0.334196	-4.01784	5.87335e-05	0.0008077
AAEL005663	1117.68	-1.33426	0.295444	-4.51611	6.29847e-06	0.00012183
AAEL005202	40.8635	-1.32826	0.372184	-3.56883	0.000358584	0.00385335
AAEL023413	96.295	-1.32728	0.348658	-3.80681	0.00014077	0.00173952
AAEL008777	113.43	-1.32703	0.494248	-2.68495	0.00725398	0.0425144
AAEL009629	329.801	-1.3242	0.237076	-5.58557	2.32933e-08	8.14664e-07
AAEL018276	180.911	-1.32418	0.267011	-4.95929	7.07524e-07	1.7056e-05
AAEL028221	45.7546	-1.32173	0.334462	-3.95182	7.75605e-05	0.00104124
AAEL006035	31.2957	-1.32142	0.459057	-2.87855	0.0039951	0.0263687
AAEL006080	379.218	-1.31724	0.241443	-5.45569	4.87838e-08	1.57806e-06
AAEL001950	213.191	-1.31441	0.249872	-5.26033	1.43799e-07	4.14264e-06
AAEL011314	15684.7	-1.31302	0.197776	-6.63895	3.15915e-11	2.0369e-09
AAEL005458	215.81	-1.30932	0.268402	-4.8782	1.0706e-06	2.4749e-05
AAEL008482	351.583	-1.3093	0.316632	-4.13509	3.54809e-05	0.000523812
AAEL005132	23.0614	-1.30768	0.419059	-3.12051	0.0018054	0.014236
AAEL011282	290.957	-1.30638	0.216608	-6.03109	1.62859e-09	7.38556e-08
AAEL011106	388.065	-1.30492	0.268975	-4.85145	1.22561e-06	2.75921e-05
AAEL024871	148.433	-1.30018	0.35966	-3.61503	0.000300312	0.0032991
AAEL025503	2348.67	-1.29824	0.245503	-5.28808	1.23606e-07	3.60472e-06
AAEL011142	116.656	-1.29808	0.303999	-4.27	1.9547e-05	0.0003125
AAEL001513	73.9628	-1.29729	0.300671	-4.31466	1.59851e-05	0.000264873
AAEL004017	264.372	-1.2962	0.273802	-4.73408	2.20054e-06	4.71872e-05
AAEL012560	68.9983	-1.29341	0.334526	-3.86641	0.00011045	0.00140894
AAEL003737	156.149	-1.2923	0.230151	-5.61499	1.96572e-08	6.97793e-07
AAEL026803	33.4886	-1.29115	0.392829	-3.2868	0.00101334	0.00903541
AAEL012457	723.077	-1.28656	0.301474	-4.26757	1.9761e-05	0.000314781
AAEL019404	534.512	-1.28554	0.289257	-4.44428	8.81848e-06	0.000161043
AAEL007280	66.4745	-1.28318	0.319051	-4.02188	5.77361e-05	0.000797701
AAEL001493	150.191	-1.28274	0.391009	-3.28059	0.0010359	0.00917596
AAEL019925	343.289	-1.27994	0.373349	-3.42828	0.000607419	0.00597831
AAEL003889	584.535	-1.27763	0.265865	-4.80557	1.5431e-06	3.40128e-05
AAEL019461	265.398	-1.27657	0.318661	-4.00604	6.17457e-05	0.000845668
AAEL017244	27.8414	-1.26965	0.392971	-3.23089	0.00123407	0.0105565
AAEL022628	36.9188	-1.26916	0.387329	-3.27669	0.00105033	0.00926909
AAEL019645	29.0124	-1.26811	0.416432	-3.04518	0.0023254	0.0172458
AAEL012119	408.269	-1.26146	0.221972	-5.68296	1.32387e-08	4.75289e-07
AAEL025170	275.36	-1.26028	0.418737	-3.00973	0.00261482	0.0189475
AAEL000416	1542.88	-1.25555	0.393415	-3.19141	0.00141582	0.0117609
AAEL019682	386.523	-1.25385	0.387835	-3.23295	0.00122519	0.0104994
AAEL018194	115.272	-1.25157	0.375044	-3.33714	0.00084644	0.00779646
AAEL010688	42.9637	-1.2485	0.328579	-3.79971	0.000144867	0.0017855
AAEL011649	203.636	-1.24661	0.216158	-5.7671	8.06462e-09	3.09459e-07
AAEL000246	97.4874	-1.24613	0.450787	-2.76435	0.00570355	0.0351484
AAEL013778	910.591	-1.24351	0.33988	-3.65867	0.000253532	0.00287438
AAEL005044	52.9065	-1.24296	0.385519	-3.22411	0.00126364	0.0107608
AAEL009475	1079.76	-1.24009	0.241714	-5.13041	2.89105e-07	7.71869e-06
AAEL010317	260.141	-1.23545	0.254912	-4.84655	1.25626e-06	2.82153e-05
AAEL009640	100.193	-1.23468	0.239495	-5.15534	2.53165e-07	6.85571e-06
AAEL003656	165.904	-1.23417	0.284321	-4.34076	1.41988e-05	0.000239459
AAEL011097	73.7647	-1.23351	0.273518	-4.50979	6.48907e-06	0.000125114
AAEL008557	259.778	-1.23245	0.442788	-2.78339	0.00537937	0.0333676
AAEL020745	121.173	-1.22921	0.264186	-4.65284	3.27392e-06	6.67317e-05
AAEL017437	867.275	-1.22584	0.195874	-6.25831	3.89173e-10	2.01562e-08
AAEL022661	677.714	-1.22521	0.37133	-3.29952	0.000968511	0.00875911
AAEL019646	73.8109	-1.22037	0.378072	-3.22786	0.00124719	0.0106437
AAEL008397	5038.24	-1.21995	0.389927	-3.12867	0.00175598	0.0139157
AAEL003658	5914.49	-1.2197	0.335321	-3.63739	0.000275411	0.00308917
AAEL009380	57.1024	-1.21504	0.405501	-2.9964	0.00273188	0.0196157
AAEL020823	1777.47	-1.2134	0.210101	-5.77532	7.68066e-09	2.95924e-07
AAEL018187	159.711	-1.20803	0.408728	-2.95557	0.00312088	0.0217818
AAEL019535	230.483	-1.20705	0.32954	-3.66284	0.000249438	0.00284498
AAEL009179	147.863	-1.20657	0.243076	-4.96377	6.91384e-07	1.67594e-05
AAEL012203	184.109	-1.20617	0.37969	-3.17674	0.00148941	0.0122222
AAEL014853	37.0641	-1.20413	0.362997	-3.31718	0.000909298	0.00827095
AAEL004715	411.649	-1.2036	0.424847	-2.83302	0.00461111	0.0294106
AAEL006625	211.567	-1.20291	0.308627	-3.89761	9.71465e-05	0.00125786
AAEL006682	36.1704	-1.20122	0.34549	-3.47686	0.000507329	0.00514825
AAEL024136	279.251	-1.20102	0.337727	-3.55618	0.000376286	0.00401175
AAEL013684	323.038	-1.19695	0.314287	-3.80845	0.00013984	0.00173029
AAEL019722	164.814	-1.19506	0.29101	-4.1066	4.01527e-05	0.000580133
AAEL011083	189.667	-1.1946	0.42088	-2.83834	0.00453488	0.0290537
AAEL000385	169.256	-1.19393	0.233322	-5.11708	3.10302e-07	8.2152e-06
AAEL025164	28.7441	-1.18938	0.439233	-2.70786	0.00677192	0.0403421
AAEL007368	87.9894	-1.18927	0.357963	-3.32232	0.000892723	0.00812798
AAEL021532	543.955	-1.18867	0.331418	-3.58662	0.000334993	0.00361625
AAEL007442	36.0013	-1.18834	0.397953	-2.98614	0.00282527	0.0201641
AAEL000647	42.1875	-1.18663	0.31558	-3.76016	0.000169805	0.00205544
AAEL001176	1018.64	-1.18023	0.404371	-2.91869	0.00351503	0.0238451
AAEL014774	70.6237	-1.17821	0.366826	-3.2119	0.0013186	0.0111379
AAEL001595	29.9201	-1.17678	0.367127	-3.20536	0.00134892	0.0113343
AAEL005445	96.6501	-1.17565	0.283445	-4.14772	3.3581e-05	0.000501229
AAEL007194	75.3718	-1.17552	0.352026	-3.3393	0.00083991	0.00775894
AAEL001245	59.3473	-1.1736	0.434783	-2.69927	0.00694919	0.041191
AAEL019694	1810.85	-1.17324	0.227495	-5.15724	2.50623e-07	6.80631e-06
AAEL010877	418.087	-1.17065	0.228812	-5.11618	3.11786e-07	8.23149e-06
AAEL006948	96.1061	-1.16753	0.308792	-3.78095	0.000156231	0.0019082
AAEL009823	137.818	-1.16531	0.366956	-3.17561	0.00149523	0.0122487
AAEL002446	163.682	-1.16429	0.238399	-4.8838	1.04061e-06	2.41147e-05
AAEL019833	688.853	-1.16387	0.321069	-3.625	0.000288963	0.00321455
AAEL012826	5696.95	-1.16331	0.240976	-4.82751	1.38252e-06	3.06875e-05
AAEL018226	224.325	-1.15869	0.197449	-5.86827	4.40374e-09	1.81472e-07
AAEL004482	114.866	-1.15797	0.314482	-3.68213	0.00023129	0.00267664
AAEL002178	758.261	-1.15759	0.310506	-3.72807	0.000192949	0.00230034
AAEL011910	323.006	-1.15703	0.361422	-3.20131	0.00136804	0.0114139
AAEL000107	143.792	-1.15515	0.232659	-4.965	6.87009e-07	1.66961e-05
AAEL000433	274.016	-1.15319	0.393972	-2.92709	0.00342152	0.0233303
AAEL026945	89.7577	-1.15285	0.411063	-2.80455	0.00503866	0.0316058
AAEL001394	587.498	-1.15244	0.29905	-3.85368	0.000116357	0.00147634
AAEL003839	67.2872	-1.1521	0.320928	-3.5899	0.000330805	0.00358328
AAEL004989	484.95	-1.15095	0.207816	-5.53829	3.05437e-08	1.03022e-06
AAEL009952	32.6326	-1.15028	0.384189	-2.99405	0.00275302	0.0197227
AAEL007541	882.614	-1.14837	0.221191	-5.19175	2.08327e-07	5.77345e-06
AAEL002374	255.029	-1.14672	0.261516	-4.38488	1.16051e-05	0.00020294
AAEL013488	76.9854	-1.14377	0.283888	-4.02893	5.60315e-05	0.000776413
AAEL008058	93.2314	-1.1435	0.256434	-4.45924	8.22523e-06	0.00015286
AAEL001650	341.911	-1.14198	0.399965	-2.8552	0.00430092	0.0279495
AAEL012998	27.853	-1.14136	0.431195	-2.64697	0.00812174	0.0464335
AAEL008007	69.4909	-1.1413	0.369589	-3.08802	0.00201492	0.0154886
AAEL006492	229.984	-1.13676	0.280978	-4.04573	5.21607e-05	0.000727028
AAEL003864	1226.01	-1.1312	0.325929	-3.47069	0.000519116	0.005251
AAEL009684	1079.14	-1.13009	0.366635	-3.08234	0.00205378	0.0156477
AAEL023586	38.4656	-1.12943	0.325735	-3.46732	0.000525667	0.00530593
AAEL014071	583.664	-1.12769	0.25959	-4.34414	1.3982e-05	0.000236224
AAEL005845	2304.34	-1.12455	0.374701	-3.0012	0.0026892	0.0193827
AAEL008061	95.3561	-1.12453	0.305469	-3.68131	0.000232038	0.00268202
AAEL019741	55.4386	-1.12364	0.385927	-2.91153	0.00359669	0.0241256
AAEL002950	104.09	-1.12018	0.327513	-3.42025	0.000625639	0.00608186
AAEL008063	129.266	-1.11707	0.234419	-4.76528	1.88591e-06	4.08097e-05
AAEL014662	160.819	-1.11705	0.252769	-4.41927	9.90361e-06	0.000177777
AAEL007291	1941.72	-1.11565	0.290124	-3.84542	0.000120344	0.00152082
AAEL019863	65.3147	-1.11286	0.336624	-3.30593	0.000946614	0.00857745
AAEL019721	84.0408	-1.11098	0.410804	-2.70441	0.00684248	0.0406602
AAEL016973	483.292	-1.10865	0.235194	-4.71375	2.43196e-06	5.10406e-05
AAEL006581	115.107	-1.10771	0.341897	-3.2399	0.0011957	0.0102962
AAEL008073	1904.36	-1.106	0.344133	-3.21386	0.00130962	0.0111025
AAEL001543	69.0639	-1.10476	0.420082	-2.62987	0.00854164	0.0481891
AAEL013596	414.682	-1.10192	0.388177	-2.83869	0.00452989	0.0290489
AAEL000087	427.66	-1.10085	0.206761	-5.32429	1.01351e-07	3.03029e-06
AAEL010151	468.312	-1.10065	0.261481	-4.20928	2.5618e-05	0.000393529
AAEL008471	358.283	-1.09774	0.198082	-5.54187	2.99264e-08	1.01301e-06
AAEL012081	76.7989	-1.09742	0.33912	-3.23609	0.00121181	0.0104036
AAEL013407	1584.08	-1.09628	0.216579	-5.0618	4.15321e-07	1.06968e-05
AAEL011500	32.8595	-1.09626	0.403811	-2.71479	0.00663171	0.0397103
AAEL010784	188.434	-1.09573	0.22247	-4.92531	8.42278e-07	1.98585e-05
AAEL009326	310.98	-1.09504	0.371426	-2.9482	0.00319632	0.0221615
AAEL025762	288.991	-1.09431	0.29802	-3.67193	0.000240728	0.00275891
AAEL005211	147.679	-1.09313	0.31368	-3.48486	0.000492386	0.00501271
AAEL009125	115.414	-1.09223	0.298523	-3.65878	0.000253414	0.00287438
AAEL011827	259.32	-1.09193	0.226324	-4.82466	1.4024e-06	3.10559e-05
AAEL008500	896.802	-1.09034	0.348437	-3.12924	0.0017526	0.0139006
AAEL019713	93.1898	-1.09031	0.265459	-4.10726	4.00387e-05	0.00057941
AAEL017526	220.562	-1.08892	0.309668	-3.51642	0.000437406	0.0045268
AAEL006178	85.1764	-1.08878	0.389244	-2.79716	0.00515535	0.0322524
AAEL009045	137.876	-1.08859	0.260684	-4.17589	2.96823e-05	0.000447264
AAEL009271	308.558	-1.08523	0.403115	-2.69212	0.00709993	0.0418009
AAEL001939	333.116	-1.08113	0.288067	-3.75307	0.000174684	0.00210912
AAEL004193	71.5414	-1.08066	0.350063	-3.08706	0.0020215	0.0155095
AAEL019609	79.1729	-1.07898	0.378456	-2.851	0.00435816	0.0282342
AAEL019595	109.871	-1.07603	0.409077	-2.63039	0.00852861	0.0481442
AAEL009454	22.7245	-1.07441	0.402675	-2.66818	0.00762632	0.0442635
AAEL003935	318.918	-1.07342	0.230144	-4.66413	3.09929e-06	6.35824e-05
AAEL024475	96.9008	-1.07294	0.259232	-4.13893	3.48928e-05	0.000517549
AAEL013227	1281.33	-1.07174	0.17633	-6.07806	1.21646e-09	5.65177e-08
AAEL018181	202.074	-1.07024	0.337655	-3.16962	0.00152638	0.0124823
AAEL000305	31.8893	-1.06816	0.378978	-2.81852	0.00482459	0.0305053
AAEL007914	90.9453	-1.06118	0.289922	-3.66024	0.000251982	0.00286366
AAEL027088	218.617	-1.06005	0.33582	-3.15659	0.00159624	0.0129749
AAEL012226	592.166	-1.0559	0.19747	-5.34713	8.9358e-08	2.71454e-06
AAEL004290	118.184	-1.05528	0.325484	-3.2422	0.00118613	0.0102481
AAEL023684	86.6018	-1.05327	0.314343	-3.35069	0.000806102	0.00751252
AAEL005229	150.924	-1.05008	0.307391	-3.4161	0.000635258	0.00615013
AAEL019416	108.388	-1.04928	0.356827	-2.94059	0.00327591	0.0226598
AAEL024653	337.149	-1.04671	0.380436	-2.75133	0.0059354	0.0363175
AAEL004978	1631.26	-1.04633	0.20817	-5.02634	4.99925e-07	1.26018e-05
AAEL004870	65.3179	-1.0416	0.379139	-2.74727	0.00600934	0.0366752
AAEL013462	30.2359	-1.04092	0.380195	-2.73787	0.00618382	0.0376189
AAEL013061	242.989	-1.03397	0.25074	-4.12369	3.72852e-05	0.000547042
AAEL011677	97.8115	-1.0318	0.272318	-3.78896	0.000151279	0.00185488
AAEL013402	61.1257	-1.03103	0.328301	-3.14049	0.00168664	0.0135131
AAEL019485	112.34	-1.02962	0.381693	-2.6975	0.00698621	0.0413071
AAEL019851	89.6905	-1.02949	0.254018	-4.05284	5.05995e-05	0.000709441
AAEL025729	82.4262	-1.02788	0.298561	-3.44277	0.000575791	0.0057294
AAEL003402	2110.19	-1.02689	0.158256	-6.48878	8.65343e-11	5.26363e-09
AAEL004526	155.86	-1.02305	0.242382	-4.2208	2.43441e-05	0.000377016
AAEL001300	413.994	-1.02015	0.306828	-3.32484	0.000884698	0.00808599
AAEL011274	639.53	-1.01905	0.220036	-4.63128	3.63414e-06	7.34421e-05
AAEL022180	566.428	-1.01645	0.333246	-3.05015	0.00228728	0.0170298
AAEL008721	34.0453	-1.01063	0.383883	-2.63265	0.00847211	0.0479155
AAEL025391	313.869	-1.00928	0.188015	-5.36807	7.95827e-08	2.44105e-06
AAEL009722	134.282	-1.00886	0.28875	-3.4939	0.000476025	0.00488815
AAEL012508	528.013	-1.00859	0.191897	-5.25588	1.47322e-07	4.20578e-06
AAEL009662	324.947	-1.00814	0.324898	-3.10295	0.00191603	0.0149098
AAEL013434	138.809	-1.00789	0.262435	-3.84055	0.000122758	0.0015431
AAEL017212	3145.4	-1.0066	0.285891	-3.52092	0.00043005	0.00446931
AAEL015527	94.0415	-1.00656	0.264227	-3.80945	0.000139278	0.00172559
AAEL007290	117.093	-1.00222	0.272723	-3.67487	0.000237975	0.00273397
AAEL024367	62.5375	-1.00206	0.344168	-2.91156	0.00359634	0.0241256
AAEL012265	653.978	-1.00117	0.191071	-5.23976	1.60788e-07	4.53555e-06
AAEL000510	175.269	-1.00078	0.263993	-3.79092	0.000150089	0.00184268
AAEL012417	313.132	1.00029	0.274559	3.64324	0.000269223	0.00302693
AAEL015575	1270.07	1.00235	0.211383	4.74189	2.11736e-06	4.55065e-05
AAEL007547	3511.12	1.00467	0.176896	5.67944	1.35136e-08	4.83327e-07
AAEL028239	389.132	1.00745	0.284426	3.54206	0.00039701	0.00417964
AAEL014551	249.002	1.00849	0.292976	3.44221	0.000576986	0.0057294
AAEL025697	12012.6	1.01144	0.192499	5.25425	1.4863e-07	4.23036e-06
AAEL005928	291.42	1.01168	0.366818	2.75797	0.00581607	0.0357257
AAEL009596	52.7104	1.01323	0.375734	2.69668	0.00700346	0.0413638
AAEL023521	2049.05	1.01511	0.366352	2.77085	0.00559094	0.0345218
AAEL006139	357.839	1.01625	0.237277	4.28298	1.84407e-05	0.000298771
AAEL011560	1899.15	1.01824	0.183681	5.54352	2.96447e-08	1.01006e-06
AAEL005849	222.684	1.01907	0.281623	3.61857	0.000296236	0.00326791
AAEL009085	655.594	1.01961	0.213606	4.77332	1.81213e-06	3.94836e-05
AAEL008144	1314.82	1.02007	0.274106	3.72145	0.000198085	0.00235269
AAEL023345	27.6857	1.02306	0.390656	2.61883	0.00882318	0.0496003
AAEL000178	329.71	1.02423	0.225668	4.53868	5.66072e-06	0.000110623
AAEL026018	85.9791	1.02687	0.26721	3.84292	0.00012158	0.0015344
AAEL021823	72.2039	1.03046	0.373102	2.76186	0.0057473	0.0353491
AAEL009559	39.2702	1.03121	0.340727	3.0265	0.002474	0.018121
AAEL009735	709.796	1.03325	0.239651	4.31149	1.62158e-05	0.000267293
AAEL002512	265.138	1.03442	0.299301	3.45611	0.000548028	0.00549652
AAEL024456	250.115	1.03524	0.301176	3.43733	0.000587478	0.00580012
AAEL002944	567.179	1.03562	0.198701	5.21196	1.86858e-07	5.20894e-06
AAEL006514	5203.15	1.03779	0.222763	4.65871	3.18196e-06	6.51374e-05
AAEL010860	492.979	1.03857	0.212022	4.89843	9.66064e-07	2.2442e-05
AAEL027111	423.111	1.03891	0.324512	3.20145	0.00136737	0.0114139
AAEL014141	156.447	1.03892	0.265671	3.91055	9.20866e-05	0.0012022
AAEL011329	363.512	1.04194	0.247445	4.21077	2.54501e-05	0.000391585
AAEL009375	140.766	1.0422	0.337006	3.09253	0.00198458	0.0153425
AAEL000594	715.228	1.04276	0.24953	4.17892	2.92901e-05	0.000443753
AAEL011348	234.898	1.04357	0.261094	3.99693	6.417e-05	0.000873855
AAEL002779	268.077	1.04513	0.287443	3.63597	0.000276939	0.00309897
AAEL004221	344.298	1.0476	0.207039	5.0599	4.19484e-07	1.07747e-05
AAEL014344	7311.83	1.04875	0.24137	4.345	1.39276e-05	0.000235725
AAEL011527	2450.3	1.04898	0.204952	5.11817	3.08516e-07	8.19079e-06
AAEL004311	432.433	1.05046	0.223424	4.70166	2.58053e-06	5.38729e-05
AAEL026256	146.347	1.05273	0.250891	4.19594	2.71739e-05	0.000415411
AAEL023361	38.7994	1.05295	0.358826	2.93443	0.00334158	0.0230275
AAEL006276	71.5733	1.05517	0.291889	3.61496	0.000300393	0.0032991
AAEL001218	3493.09	1.05703	0.182889	5.77959	7.48815e-09	2.89684e-07
AAEL028211	461.743	1.05801	0.228652	4.62716	3.70711e-06	7.47573e-05
AAEL001687	110.368	1.05971	0.34875	3.03859	0.00237688	0.017518
AAEL000008	375.845	1.06234	0.227534	4.66893	3.02779e-06	6.23857e-05
AAEL021530	132.93	1.06288	0.269277	3.94717	7.908e-05	0.00105715
AAEL001779	1795.08	1.06493	0.212761	5.00531	5.57711e-07	1.3874e-05
AAEL003842	375.9	1.06649	0.341246	3.12528	0.00177635	0.014065
AAEL010623	3358.37	1.071	0.221048	4.8451	1.26549e-06	2.83016e-05
AAEL020709	270.846	1.07163	0.250709	4.27439	1.91666e-05	0.000308422
AAEL006275	122.496	1.07921	0.2534	4.25891	2.0543e-05	0.000324512
AAEL020950	58.4139	1.0823	0.321866	3.36257	0.000772209	0.00725371
AAEL009340	49.3028	1.08532	0.38018	2.85475	0.00430704	0.0279495
AAEL020095	1019.45	1.08731	0.220923	4.92168	8.5805e-07	2.01801e-05
AAEL012510	438.605	1.08773	0.203391	5.34795	8.89536e-08	2.71311e-06
AAEL026787	231.76	1.08803	0.351919	3.09171	0.00199008	0.0153599
AAEL021657	34.971	1.08833	0.374471	2.90632	0.00365704	0.0244098
AAEL000050	539.318	1.08947	0.252285	4.31842	1.57148e-05	0.000261766
AAEL003743	1907.17	1.09308	0.198446	5.5082	3.62513e-08	1.20136e-06
AAEL014960	2774.22	1.09465	0.18158	6.02845	1.65539e-09	7.43592e-08
AAEL023329	33.541	1.09731	0.375747	2.92033	0.00349662	0.023757
AAEL006820	6355	1.09827	0.184532	5.95167	2.65418e-09	1.14869e-07
AAEL002863	107.643	1.09909	0.265739	4.13599	3.53426e-05	0.000523401
AAEL001645	40.1419	1.10262	0.384851	2.86505	0.00416948	0.0272987
AAEL002816	264.013	1.10413	0.266654	4.14066	3.46309e-05	0.000515277
AAEL025864	30.9925	1.10437	0.401347	2.75165	0.00592961	0.0363054
AAEL001194	25422.6	1.10454	0.30683	3.59986	0.000318393	0.00346865
AAEL010247	801.461	1.10571	0.209191	5.28565	1.25256e-07	3.64164e-06
AAEL008530	327.087	1.10616	0.25348	4.36387	1.27781e-05	0.000221006
AAEL023750	145.885	1.10829	0.313816	3.53165	0.000412978	0.00432031
AAEL027357	871.915	1.10864	0.389607	2.84554	0.00443362	0.0285669
AAEL002175	349.542	1.1087	0.240906	4.60222	4.18019e-06	8.37445e-05
AAEL002840	302.628	1.11012	0.222574	4.98764	6.11203e-07	1.50077e-05
AAEL024337	133.042	1.11059	0.285132	3.895	9.81984e-05	0.00126629
AAEL006355	1674.33	1.11278	0.169922	6.54877	5.8013e-11	3.64137e-09
AAEL014995	394.659	1.11835	0.314801	3.55257	0.000381483	0.0040444
AAEL022408	63.9982	1.11946	0.326971	3.42375	0.000617643	0.0060507
AAEL005408	2174.41	1.11985	0.216053	5.18321	2.18103e-07	6.00925e-06
AAEL017224	450.96	1.12131	0.366723	3.05765	0.00223081	0.0166748
AAEL020793	108.503	1.12618	0.369276	3.04971	0.00229065	0.0170414
AAEL024064	58.499	1.12731	0.316285	3.56422	0.000364946	0.00390842
AAEL011023	690.949	1.12782	0.280477	4.02106	5.79356e-05	0.000798214
AAEL022930	1399.82	1.12815	0.257231	4.38574	1.15595e-05	0.000202515
AAEL022793	222.499	1.12861	0.262324	4.30234	1.69e-05	0.00027617
AAEL004713	68.4653	1.13171	0.380699	2.97271	0.00295186	0.0208478
AAEL011081	771.246	1.13326	0.256886	4.41152	1.02645e-05	0.000183203
AAEL013521	1232.54	1.13649	0.330219	3.44162	0.000578233	0.00573273
AAEL014760	146.404	1.1373	0.312743	3.63653	0.00027633	0.00309582
AAEL013761	294.877	1.13847	0.230992	4.92863	8.28102e-07	1.9573e-05
AAEL009623	438.061	1.13927	0.193225	5.89608	3.72232e-09	1.56107e-07
AAEL027339	29.7374	1.13973	0.431482	2.64143	0.00825565	0.0470801
AAEL013840	103.44	1.14562	0.298247	3.84119	0.000122441	0.00154116
AAEL000804	209.486	1.14919	0.229449	5.00849	5.48581e-07	1.36828e-05
AAEL003385	348.367	1.15037	0.268063	4.29139	1.77555e-05	0.000288162
AAEL004577	55.6012	1.15055	0.376413	3.05663	0.00223841	0.0167184
AAEL018139	1470.98	1.1609	0.296128	3.92027	8.8449e-05	0.0011692
AAEL011302	4532.15	1.16138	0.317192	3.66144	0.000250802	0.0028571
AAEL000516	423.747	1.16146	0.217185	5.34781	8.90248e-08	2.71311e-06
AAEL000332	318.891	1.16207	0.25539	4.55019	5.35985e-06	0.000105615
AAEL003145	130.31	1.16225	0.332581	3.49465	0.000474687	0.0048797
AAEL027686	379.002	1.1639	0.327721	3.55148	0.000383067	0.00405213
AAEL009471	40.5406	1.1651	0.414203	2.81287	0.00491012	0.0309429
AAEL002137	1348.45	1.17524	0.205752	5.71192	1.1171e-08	4.15211e-07
AAEL006415	3447.34	1.17903	0.219303	5.37629	7.60367e-08	2.35515e-06
AAEL006113	99.3143	1.19016	0.267596	4.44759	8.68398e-06	0.000158893
AAEL006247	260.276	1.19048	0.299242	3.97833	6.93996e-05	0.00093833
AAEL003618	743.626	1.19074	0.223773	5.32122	1.03071e-07	3.07205e-06
AAEL000354	37.3791	1.1934	0.416077	2.86822	0.00412791	0.0271508
AAEL024913	594.906	1.19573	0.215977	5.53637	3.08805e-08	1.03789e-06
AAEL000706	3659.4	1.19727	0.224539	5.33215	9.70586e-08	2.92039e-06
AAEL019779	265.417	1.20102	0.213845	5.6163	1.95093e-08	6.95148e-07
AAEL009685	467.735	1.20122	0.227031	5.29102	1.21635e-07	3.55821e-06
AAEL007979	404.288	1.2042	0.29319	4.10724	4.00415e-05	0.00057941
AAEL019482	3920.74	1.20447	0.188498	6.38983	1.66067e-10	9.51962e-09
AAEL027238	170.379	1.20489	0.367129	3.28193	0.00103098	0.00914094
AAEL000634	445.701	1.20512	0.243022	4.95888	7.09016e-07	1.7056e-05
AAEL026898	27.3603	1.20748	0.438817	2.75168	0.00592907	0.0363054
AAEL002542	1865.5	1.21019	0.276365	4.37895	1.1925e-05	0.000207767
AAEL008485	147.965	1.21267	0.243722	4.97565	6.50304e-07	1.58855e-05
AAEL006342	1026.07	1.21414	0.222052	5.46782	4.55614e-08	1.48396e-06
AAEL028195	32.2548	1.21426	0.448176	2.70933	0.00674196	0.0402142
AAEL002235	809.727	1.21875	0.330296	3.68987	0.000224372	0.00261896
AAEL004700	30.1386	1.219	0.415884	2.93112	0.00337744	0.0231798
AAEL014153	39.4764	1.21925	0.403641	3.02062	0.00252254	0.0184054
AAEL009538	164.559	1.22202	0.226644	5.39179	6.9758e-08	2.18929e-06
AAEL026819	106.591	1.22202	0.284366	4.29734	1.72861e-05	0.000281508
AAEL012578	189.766	1.22514	0.297528	4.11772	3.82647e-05	0.000559681
AAEL002848	5098.86	1.22519	0.242598	5.05029	4.41133e-07	1.12697e-05
AAEL011099	371.254	1.22958	0.314487	3.90981	9.237e-05	0.00120424
AAEL002276	81.0828	1.23296	0.335161	3.6787	0.000234427	0.00270304
AAEL004581	62.8131	1.23665	0.295769	4.18113	2.90058e-05	0.000441279
AAEL012278	900.173	1.2374	0.257315	4.8089	1.51765e-06	3.35299e-05
AAEL012440	1044.34	1.23826	0.254891	4.85799	1.18582e-06	2.68238e-05
AAEL005558	10789.1	1.24049	0.221918	5.58984	2.27274e-08	8.0078e-07
AAEL000388	7216.19	1.24073	0.212161	5.84809	4.97245e-09	2.00549e-07
AAEL006412	167.69	1.24111	0.38674	3.20916	0.00133124	0.0112156
AAEL012726	329.213	1.24361	0.243448	5.1083	3.25066e-07	8.53456e-06
AAEL002525	405.279	1.24516	0.214958	5.79258	6.93144e-09	2.72598e-07
AAEL008028	283.673	1.24605	0.232109	5.36836	7.94569e-08	2.44105e-06
AAEL000575	460.127	1.24817	0.187551	6.65512	2.83079e-11	1.86576e-09
AAEL012077	48.8501	1.24832	0.41309	3.02189	0.00251199	0.0183425
AAEL009660	49.3594	1.24949	0.364749	3.42561	0.00061341	0.00603102
AAEL019109	27.6246	1.25663	0.410015	3.06484	0.00217784	0.0163685
AAEL007719	27.4676	1.25717	0.429384	2.92785	0.00341316	0.0233069
AAEL023444	71.0669	1.25933	0.290395	4.33661	1.44695e-05	0.00024316
AAEL008635	370.375	1.25974	0.322303	3.90855	9.2852e-05	0.00120886
AAEL004727	216.385	1.26039	0.321906	3.91541	9.02521e-05	0.00118642
AAEL014273	1217.21	1.26051	0.251903	5.00396	5.61646e-07	1.39116e-05
AAEL007848	619.266	1.26238	0.20822	6.06271	1.33851e-09	6.15842e-08
AAEL014248	576.507	1.26315	0.204426	6.17902	6.45009e-10	3.21758e-08
AAEL000006	90.4012	1.2634	0.308392	4.09675	4.18982e-05	0.000601684
AAEL010477	72.6082	1.26483	0.351656	3.59677	0.000322193	0.00349398
AAEL010794	1147.52	1.26523	0.290822	4.35055	1.35798e-05	0.000231909
AAEL000137	924.011	1.27076	0.230973	5.50177	3.76006e-08	1.24174e-06
AAEL012390	980.907	1.27524	0.202362	6.30177	2.94258e-10	1.54943e-08
AAEL019427	344.24	1.27634	0.320007	3.98846	6.65047e-05	0.000903053
AAEL027819	42.486	1.27991	0.476363	2.68683	0.00721331	0.0423067
AAEL009368	274.638	1.28287	0.2529	5.07263	3.92363e-07	1.01607e-05
AAEL008565	2940.19	1.2841	0.219333	5.85455	4.78298e-09	1.94563e-07
AAEL009749	367.016	1.28591	0.223293	5.75885	8.46889e-09	3.23662e-07
AAEL003417	166.217	1.29285	0.252833	5.11344	3.16349e-07	8.32876e-06
AAEL001853	1034.93	1.29301	0.22291	5.80058	6.60856e-09	2.62075e-07
AAEL005329	191.607	1.29421	0.296657	4.36263	1.28506e-05	0.000221814
AAEL003203	14054.9	1.2984	0.291479	4.45451	8.40832e-06	0.000155349
AAEL011012	33.2743	1.29841	0.495951	2.61801	0.00884435	0.0496573
AAEL005914	347.672	1.30137	0.3575	3.6402	0.00027243	0.00305935
AAEL010381	61.779	1.30438	0.324389	4.02104	5.79417e-05	0.000798214
AAEL000994	61.6501	1.30717	0.357059	3.66092	0.000251312	0.00285947
AAEL008814	964.095	1.30908	0.335555	3.90124	9.56996e-05	0.00124252
AAEL016972	713.251	1.31043	0.235601	5.56209	2.66559e-08	9.25437e-07
AAEL018144	981.449	1.31052	0.269038	4.87115	1.10951e-06	2.53396e-05
AAEL012914	452.837	1.31077	0.331786	3.95064	7.79409e-05	0.00104487
AAEL018343	142.508	1.31379	0.289041	4.54535	5.48452e-06	0.000107624
AAEL004988	3910.44	1.31684	0.228877	5.75347	8.74287e-09	3.3146e-07
AAEL003384	439.672	1.31727	0.38513	3.42033	0.000625444	0.00608186
AAEL009759	280.501	1.31903	0.250778	5.25975	1.44252e-07	4.14309e-06
AAEL004521	103.863	1.31938	0.326567	4.04015	5.3417e-05	0.000742356
AAEL001397	966.208	1.32211	0.225617	5.85997	4.62945e-09	1.89948e-07
AAEL019523	347.923	1.32438	0.306854	4.31599	1.58886e-05	0.000264197
AAEL023822	853.7	1.32812	0.300103	4.42554	9.62008e-06	0.000174673
AAEL008190	58.469	1.32826	0.39129	3.39456	0.000687389	0.00658088
AAEL010090	312.105	1.33098	0.300957	4.4225	9.75662e-06	0.000175805
AAEL008096	374.861	1.33411	0.259323	5.14458	2.68124e-07	7.17874e-06
AAEL019785	286.329	1.33862	0.341264	3.92253	8.76229e-05	0.0011599
AAEL006069	406.263	1.3417	0.303724	4.41752	9.98404e-06	0.000178882
AAEL009507	139.147	1.34174	0.316575	4.23829	2.25228e-05	0.000351683
AAEL008574	1488.2	1.34503	0.225078	5.97581	2.28946e-09	9.99977e-08
AAEL000593	573.237	1.35084	0.250877	5.38445	7.26648e-08	2.27299e-06
AAEL006879	5900.9	1.35777	0.244323	5.55727	2.74027e-08	9.47892e-07
AAEL001232	1599.88	1.36027	0.334969	4.06089	4.8886e-05	0.000691554
AAEL020340	821.219	1.36117	0.267505	5.08841	3.61085e-07	9.42801e-06
AAEL002543	487.446	1.36553	0.226445	6.03027	1.63682e-09	7.38749e-08
AAEL015041	716.761	1.36573	0.231206	5.90697	3.48464e-09	1.48772e-07
AAEL006808	1177.93	1.36802	0.239638	5.70868	1.13855e-08	4.21532e-07
AAEL024982	186.769	1.36854	0.35107	3.8982	9.69101e-05	0.00125652
AAEL001446	577.757	1.36857	0.285261	4.79762	1.60566e-06	3.53096e-05
AAEL010627	46.7124	1.3695	0.463826	2.95262	0.00315086	0.0219398
AAEL009645	8865.51	1.37052	0.264646	5.17869	2.23453e-07	6.12105e-06
AAEL004328	759.169	1.37225	0.283253	4.8446	1.2687e-06	2.83016e-05
AAEL014335	741.641	1.38307	0.310579	4.45321	8.45944e-06	0.000155989
AAEL010108	528.039	1.38619	0.303117	4.57313	4.80487e-06	9.54729e-05
AAEL006550	309.954	1.38704	0.210715	6.58254	4.62475e-11	2.92222e-09
AAEL018112	20.7912	1.38706	0.472537	2.93535	0.00333172	0.0229826
AAEL012875	1196.3	1.3873	0.198618	6.98474	2.85375e-12	2.23536e-10
AAEL002406	319.049	1.38741	0.268216	5.17273	2.30696e-07	6.30126e-06
AAEL010411	1598.58	1.39146	0.281353	4.94559	7.59131e-07	1.8078e-05
AAEL013338	37.4271	1.39222	0.42526	3.27382	0.00106104	0.00933758
AAEL024930	30.2919	1.394	0.512902	2.71787	0.00657031	0.0394611
AAEL002102	175.084	1.39513	0.380484	3.66673	0.000245673	0.00280541
AAEL027335	243.22	1.39817	0.267439	5.228	1.7135e-07	4.79072e-06
AAEL005808	37.0209	1.40157	0.426787	3.284	0.00102346	0.00909123
AAEL003413	369.923	1.40164	0.232371	6.0319	1.62046e-09	7.38401e-08
AAEL002560	22.6992	1.40262	0.475115	2.95218	0.00315544	0.0219398
AAEL025460	695.138	1.40288	0.312939	4.48291	7.36312e-06	0.000139019
AAEL012091	181.915	1.40379	0.351286	3.99613	6.43855e-05	0.000875533
AAEL020301	39.6197	1.40472	0.415666	3.37945	0.000726306	0.00688392
AAEL004972	81.0287	1.40503	0.403142	3.48519	0.000491788	0.00501201
AAEL013749	290.771	1.40512	0.288335	4.87322	1.09793e-06	2.51356e-05
AAEL000871	5905.66	1.406	0.198581	7.08022	1.43925e-12	1.21797e-10
AAEL023511	563.229	1.40799	0.311564	4.51909	6.21055e-06	0.000120622
AAEL006436	1222.49	1.40804	0.23153	6.08148	1.19078e-09	5.58723e-08
AAEL022710	39.0138	1.40836	0.409138	3.44227	0.000576863	0.0057294
AAEL007495	109.938	1.41003	0.281524	5.00854	5.48449e-07	1.36828e-05
AAEL013170	365.564	1.41449	0.299213	4.72737	2.2745e-06	4.85533e-05
AAEL002527	8762.79	1.41568	0.317751	4.45531	8.37711e-06	0.000155075
AAEL003462	53.4557	1.41718	0.364193	3.89128	9.97177e-05	0.00128066
AAEL010037	878.766	1.41916	0.199603	7.10995	1.16087e-12	9.91239e-11
AAEL001969	151.758	1.41975	0.248496	5.71336	1.10765e-08	4.13321e-07
AAEL008671	1936.77	1.42046	0.213108	6.66546	2.63833e-11	1.76099e-09
AAEL025530	37.5586	1.42681	0.440428	3.23959	0.00119701	0.0102962
AAEL007109	305.488	1.43037	0.274766	5.20578	1.93183e-07	5.36948e-06
AAEL020696	1028.77	1.43196	0.245556	5.83149	5.49337e-09	2.18765e-07
AAEL001625	81.5036	1.4327	0.425864	3.36421	0.000767643	0.00721798
AAEL012973	857.733	1.4386	0.221861	6.48422	8.91915e-11	5.38444e-09
AAEL008408	988.562	1.44061	0.231795	6.215	5.13239e-10	2.61531e-08
AAEL001268	76.9688	1.44064	0.323246	4.45679	8.31976e-06	0.000154314
AAEL008356	7803.96	1.44224	0.284418	5.07084	3.96069e-07	1.02287e-05
AAEL026392	52.1563	1.4451	0.453983	3.18316	0.00145676	0.0119958
AAEL012941	950.196	1.44954	0.267143	5.42606	5.7613e-08	1.8324e-06
AAEL022980	223.223	1.45023	0.241124	6.01447	1.80479e-09	7.99338e-08
AAEL005190	668.329	1.45048	0.261259	5.55186	2.82639e-08	9.74128e-07
AAEL023919	37.4872	1.45118	0.388859	3.7319	0.000190039	0.00227632
AAEL013339	109.175	1.4544	0.460944	3.15528	0.00160346	0.0130116
AAEL002263	66.2838	1.4564	0.532664	2.73419	0.00625342	0.0379692
AAEL004825	38.561	1.4578	0.377665	3.86003	0.000113373	0.00144429
AAEL012820	1356.56	1.45851	0.229794	6.34701	2.19538e-10	1.20976e-08
AAEL019845	74.4856	1.45858	0.399398	3.65195	0.000260259	0.00293808
AAEL024728	55.5416	1.45979	0.514159	2.83918	0.00452292	0.0290311
AAEL001113	590.603	1.46476	0.277176	5.2846	1.25978e-07	3.65145e-06
AAEL026163	34.1114	1.46893	0.478374	3.07068	0.00213575	0.0160783
AAEL005071	483.163	1.46921	0.264778	5.54884	2.87569e-08	9.87529e-07
AAEL012409	4237.32	1.46933	0.357511	4.10989	3.95841e-05	0.000575427
AAEL027319	30.6936	1.4701	0.4162	3.5322	0.000412121	0.00432031
AAEL004021	342.279	1.47151	0.476858	3.08584	0.00202981	0.0155275
AAEL005992	974.474	1.47855	0.29084	5.08371	3.70128e-07	9.63756e-06
AAEL014614	31.24	1.48264	0.455903	3.25211	0.00114553	0.00998159
AAEL026903	25.8533	1.48447	0.528027	2.81135	0.00493335	0.0310686
AAEL011810	155.529	1.48772	0.381757	3.89702	9.73821e-05	0.00125919
AAEL001315	267.012	1.48851	0.315698	4.71498	2.41736e-06	5.09657e-05
AAEL002287	217.97	1.49333	0.302828	4.93128	8.16936e-07	1.94058e-05
AAEL001355	874.011	1.49843	0.193034	7.76249	8.32749e-15	1.25282e-12
AAEL009537	32.8001	1.50078	0.414162	3.62365	0.000290476	0.00322381
AAEL019648	2257.73	1.50198	0.318251	4.71946	2.36467e-06	5.01395e-05
AAEL004438	1044.54	1.50775	0.234431	6.43153	1.26322e-10	7.39063e-09
AAEL010932	906.155	1.50814	0.263091	5.73238	9.90287e-09	3.72458e-07
AAEL026928	83.8107	1.50821	0.523772	2.87952	0.00398283	0.0263061
AAEL003237	779.601	1.50933	0.25677	5.87813	4.14928e-09	1.72486e-07
AAEL004757	1198.99	1.50955	0.215436	7.00696	2.43553e-12	1.95627e-10
AAEL007816	277.899	1.51035	0.263472	5.7325	9.89599e-09	3.72458e-07
AAEL008528	391.738	1.51757	0.236962	6.40427	1.51087e-10	8.73175e-09
AAEL008137	42.0832	1.51812	0.369506	4.10852	3.98202e-05	0.000577972
AAEL010322	115.627	1.52093	0.388744	3.91243	9.13729e-05	0.00119618
AAEL027189	120.683	1.52435	0.37654	4.0483	5.15909e-05	0.000720145
AAEL019649	1819.03	1.52468	0.32355	4.71234	2.44889e-06	5.12375e-05
AAEL012125	278.191	1.52881	0.329466	4.64025	3.47981e-06	7.06246e-05
AAEL010062	22.6474	1.53307	0.499227	3.07088	0.00213428	0.0160783
AAEL000973	20.6941	1.53669	0.517544	2.96919	0.00298585	0.0210408
AAEL004419	755.939	1.53994	0.356378	4.32108	1.55265e-05	0.000259543
AAEL017251	3207.62	1.54402	0.201335	7.66888	1.73504e-14	2.49162e-12
AAEL006672	21.9027	1.54408	0.456454	3.38277	0.000717574	0.00682163
AAEL019768	34.7883	1.54502	0.377869	4.08878	4.33646e-05	0.0006218
AAEL006364	352.666	1.54587	0.310207	4.98336	6.24899e-07	1.53044e-05
AAEL016998	45.666	1.55576	0.387238	4.01757	5.88007e-05	0.0008077
AAEL003641	44.3781	1.55675	0.378428	4.11372	3.89339e-05	0.000566844
AAEL025037	30.4668	1.56126	0.401612	3.88749	0.000101287	0.00129905
AAEL004067	1641.29	1.56176	0.209688	7.44803	9.47453e-14	1.08192e-11
AAEL001402	23.0554	1.56535	0.450967	3.47109	0.000518349	0.00524884
AAEL010802	117.325	1.57151	0.341497	4.60182	4.18811e-06	8.37445e-05
AAEL023585	649.344	1.57227	0.198768	7.9101	2.57177e-15	4.43186e-13
AAEL004327	5807.34	1.5785	0.199497	7.91238	2.52506e-15	4.43186e-13
AAEL010602	1144.61	1.58259	0.231106	6.84787	7.49571e-12	5.51845e-10
AAEL026440	12543.6	1.58298	0.288255	5.4916	3.98302e-08	1.3108e-06
AAEL000863	44.7134	1.58853	0.387709	4.09721	4.18157e-05	0.00060141
AAEL014520	29.3578	1.58989	0.420346	3.78232	0.000155372	0.00190015
AAEL004803	733.578	1.59089	0.31308	5.08143	3.74601e-07	9.72732e-06
AAEL012743	555.748	1.59503	0.270959	5.8866	3.9423e-09	1.64604e-07
AAEL009339	107.557	1.5974	0.363963	4.38891	1.13923e-05	0.000199956
AAEL010671	49.9673	1.59912	0.367854	4.34715	1.37916e-05	0.000233841
AAEL019499	987.19	1.60208	0.361768	4.42846	9.49067e-06	0.000172986
AAEL003622	29.0536	1.60259	0.465972	3.43923	0.000583364	0.00576551
AAEL002304	1510.28	1.60334	0.25306	6.33584	2.36059e-10	1.27563e-08
AAEL003006	1608.89	1.60908	0.253948	6.33628	2.35371e-10	1.27563e-08
AAEL014657	375.031	1.60937	0.299071	5.38123	7.39794e-08	2.29894e-06
AAEL003493	530.99	1.61691	0.225049	7.18473	6.73389e-13	6.02111e-11
AAEL003844	2373.84	1.61737	0.240164	6.73443	1.64571e-11	1.15541e-09
AAEL014045	206.744	1.61766	0.266038	6.08055	1.19773e-09	5.59215e-08
AAEL016984	17398.8	1.61773	0.216834	7.4607	8.60656e-14	1.01966e-11
AAEL011055	2184.83	1.6235	0.232244	6.99049	2.73919e-12	2.1635e-10
AAEL006070	3412.64	1.62436	0.221304	7.33992	2.13717e-13	2.25068e-11
AAEL019644	336.146	1.62623	0.281215	5.78287	7.34382e-09	2.86439e-07
AAEL002644	866.282	1.62723	0.20595	7.90111	2.76425e-15	4.6785e-13
AAEL014363	29.6233	1.6326	0.469798	3.4751	0.000510657	0.00517647
AAEL009345	6063.12	1.6357	0.239017	6.84345	7.73067e-12	5.63625e-10
AAEL005383	117.952	1.64381	0.351631	4.67482	2.94218e-06	6.07537e-05
AAEL009762	358.205	1.64552	0.288394	5.70581	1.15788e-08	4.23721e-07
AAEL010731	516.926	1.65113	0.268045	6.15992	7.27802e-10	3.55573e-08
AAEL019751	840.452	1.65232	0.319012	5.1795	2.22479e-07	6.11205e-06
AAEL020219	219.954	1.65731	0.338169	4.90083	9.54326e-07	2.22238e-05
AAEL019857	1347.56	1.65915	0.208594	7.95393	1.80688e-15	3.35796e-13
AAEL000248	632.482	1.66003	0.30236	5.49023	4.01408e-08	1.31645e-06
AAEL005417	1244.85	1.66181	0.270784	6.13703	8.40776e-10	4.06575e-08
AAEL009863	2711.27	1.66457	0.243784	6.82803	8.60882e-12	6.22858e-10
AAEL006886	402.254	1.66889	0.336447	4.96034	7.03683e-07	1.70141e-05
AAEL001795	217.893	1.67301	0.263077	6.3594	2.02547e-10	1.12265e-08
AAEL007651	1323.94	1.67391	0.267858	6.24926	4.12413e-10	2.11289e-08
AAEL000703	375.039	1.67711	0.29492	5.68666	1.29544e-08	4.68634e-07
AAEL021207	22.1149	1.68152	0.533481	3.15198	0.00162167	0.0131482
AAEL027236	25.716	1.68282	0.446716	3.76709	0.000165158	0.00200688
AAEL009838	570.968	1.68322	0.287649	5.85165	4.86729e-09	1.97146e-07
AAEL009424	712.118	1.6859	0.251566	6.70162	2.06115e-11	1.40544e-09
AAEL012949	71.6021	1.68668	0.393979	4.28114	1.85938e-05	0.000300737
AAEL006011	38.2403	1.68923	0.461839	3.65761	0.000254577	0.00288277
AAEL011633	53.8663	1.69209	0.401073	4.21891	2.45492e-05	0.000378953
AAEL023500	719.44	1.70088	0.304494	5.58592	2.32468e-08	8.14664e-07
AAEL003363	869.445	1.7013	0.244812	6.94943	3.66763e-12	2.84933e-10
AAEL011155	569.029	1.70285	0.253166	6.72623	1.74111e-11	1.2134e-09
AAEL007375	694.481	1.70787	0.278894	6.12373	9.14085e-10	4.39782e-08
AAEL002048	2511.86	1.71504	0.239409	7.16367	7.85446e-13	6.89301e-11
AAEL003135	47.9494	1.71515	0.434832	3.9444	7.99988e-05	0.00106793
AAEL010500	156.635	1.71613	0.285938	6.00175	1.95206e-09	8.56557e-08
AAEL009883	2887.85	1.72203	0.223941	7.68965	1.47533e-14	2.15127e-12
AAEL011371	727.899	1.72476	0.334689	5.15333	2.55905e-07	6.89054e-06
AAEL002748	1836.47	1.72537	0.212646	8.11383	4.90478e-16	1.03306e-13
AAEL008473	1631.42	1.72851	0.258786	6.67931	2.40066e-11	1.61372e-09
AAEL000080	2912.09	1.73143	0.208666	8.29762	1.0622e-16	2.58143e-14
AAEL021212	41.579	1.73929	0.493289	3.52591	0.000422032	0.0044053
AAEL002658	857.234	1.74001	0.184219	9.44536	3.5419e-21	1.76685e-18
AAEL019970	56.6549	1.74186	0.538768	3.23303	0.00122483	0.0104994
AAEL027078	32.9106	1.74676	0.429242	4.0694	4.71343e-05	0.000669355
AAEL001601	84.9444	1.75047	0.410603	4.26317	2.0155e-05	0.000318913
AAEL003442	58.3105	1.75063	0.362448	4.83001	1.36529e-06	3.0376e-05
AAEL007633	65.5816	1.75895	0.395421	4.4483	8.65507e-06	0.000158671
AAEL027157	423.951	1.76288	0.210192	8.387	4.98709e-17	1.2775e-14
AAEL008686	743.08	1.76289	0.372465	4.73302	2.21204e-06	4.73266e-05
AAEL023659	54.8516	1.77639	0.415266	4.27773	1.88808e-05	0.000304859
AAEL000025	274.652	1.77793	0.227601	7.81159	5.64705e-15	9.07165e-13
AAEL008186	511.68	1.784	0.253138	7.04755	1.82097e-12	1.5008e-10
AAEL009311	281.779	1.78418	0.320064	5.57444	2.48326e-08	8.65307e-07
AAEL025249	963.409	1.78538	0.266158	6.70798	1.9734e-11	1.35536e-09
AAEL000566	2514.41	1.78794	0.283311	6.31087	2.77468e-10	1.46919e-08
AAEL014531	454.991	1.78843	0.271408	6.58944	4.41495e-11	2.80838e-09
AAEL013065	236.487	1.79033	0.306374	5.84361	5.10827e-09	2.05153e-07
AAEL014389	682.118	1.79119	0.234706	7.63164	2.3179e-14	3.18549e-12
AAEL001511	105.04	1.79157	0.305112	5.87183	4.31014e-09	1.78391e-07
AAEL005617	533.685	1.79682	0.277334	6.47889	9.23998e-11	5.50796e-09
AAEL009387	974.082	1.80937	0.372403	4.85863	1.18202e-06	2.68018e-05
AAEL003439	62.0758	1.81394	0.33365	5.43667	5.42867e-08	1.73827e-06
AAEL002571	79.8876	1.81504	0.539981	3.3613	0.000775753	0.00727979
AAEL014556	230.321	1.81613	0.403458	4.50141	6.75052e-06	0.000129517
AAEL007476	806.797	1.81816	0.247684	7.34065	2.12566e-13	2.25068e-11
AAEL019487	932.706	1.82217	0.300422	6.06538	1.31643e-09	6.08641e-08
AAEL006617	213.894	1.8251	0.330538	5.5216	3.35929e-08	1.11717e-06
AAEL009206	643.739	1.82573	0.269668	6.7703	1.28512e-11	9.08981e-10
AAEL013182	1529.44	1.8279	0.240399	7.6036	2.87995e-14	3.89945e-12
AAEL007374	410.465	1.82917	0.308622	5.92687	3.08756e-09	1.33018e-07
AAEL008664	1213.71	1.8337	0.284664	6.44165	1.18184e-10	6.95746e-09
AAEL004485	873.244	1.84262	0.263043	7.005	2.46981e-12	1.96713e-10
AAEL014913	5315.57	1.84759	0.263275	7.01773	2.25494e-12	1.84244e-10
AAEL001401	223.181	1.85631	0.239271	7.7582	8.61428e-15	1.27572e-12
AAEL008723	3373.16	1.85678	0.255282	7.27347	3.50378e-13	3.57084e-11
AAEL004486	294.315	1.85808	0.250035	7.43127	1.07557e-13	1.2136e-11
AAEL006180	47.0764	1.85963	0.39112	4.75463	1.98807e-06	4.28247e-05
AAEL011347	73.471	1.86794	0.324594	5.75471	8.67903e-09	3.30361e-07
AAEL000721	57.9393	1.86955	0.379244	4.92968	8.23661e-07	1.95167e-05
AAEL005336	501.098	1.87258	0.258975	7.23074	4.80359e-13	4.46357e-11
AAEL010337	1473.25	1.87812	0.274274	6.84758	7.51087e-12	5.51845e-10
AAEL026449	30.1573	1.87856	0.50378	3.72893	0.000192292	0.00229699
AAEL017302	479.807	1.88204	0.239975	7.84263	4.41223e-15	7.21019e-13
AAEL020057	75.4494	1.89584	0.443606	4.2737	1.92255e-05	0.000308846
AAEL012939	1593.17	1.89972	0.325685	5.83298	5.44465e-09	2.1774e-07
AAEL019879	118.168	1.90368	0.356757	5.33606	9.499e-08	2.86725e-06
AAEL011703	270.624	1.92446	0.289398	6.64987	2.93358e-11	1.90442e-09
AAEL005045	33.5469	1.92528	0.430969	4.46732	7.92058e-06	0.000148362
AAEL027164	466.675	1.92936	0.265809	7.25846	3.91532e-13	3.75276e-11
AAEL011564	6983.58	1.93421	0.305154	6.33846	2.32072e-10	1.27143e-08
AAEL011203	101.709	1.93776	0.274078	7.07009	1.5483e-12	1.29865e-10
AAEL012579	3706.11	1.93986	0.253539	7.65114	1.99209e-14	2.81806e-12
AAEL025246	346.645	1.94197	0.288942	6.72097	1.80524e-11	1.24891e-09
AAEL010956	69.796	1.9433	0.370007	5.25207	1.50403e-07	4.25527e-06
AAEL002850	1337.14	1.94633	0.386018	5.04206	4.60546e-07	1.17026e-05
AAEL026680	24.6477	1.96014	0.532144	3.68348	0.000230069	0.00266576
AAEL012207	22.0179	1.96127	0.483214	4.05881	4.9323e-05	0.00069566
AAEL003524	241.134	1.97419	0.304255	6.4886	8.66349e-11	5.26363e-09
AAEL006322	38.0422	1.97482	0.380891	5.18475	2.16302e-07	5.97699e-06
AAEL026094	34.5591	1.98991	0.628539	3.16594	0.00154584	0.0126088
AAEL001852	3074.48	1.99428	0.250469	7.96218	1.69028e-15	3.20409e-13
AAEL013756	434.518	1.99795	0.288436	6.92686	4.30277e-12	3.23664e-10
AAEL005474	37.9075	2.00481	0.473641	4.23277	2.30829e-05	0.000358656
AAEL002331	471.879	2.00692	0.250202	8.02117	1.0474e-15	2.15809e-13
AAEL018110	39.3646	2.01035	0.558518	3.59944	0.000318903	0.00347023
AAEL012724	65.1506	2.0167	0.348379	5.78882	7.08833e-09	2.77617e-07
AAEL010738	88.4237	2.0181	0.463088	4.35792	1.31302e-05	0.000224635
AAEL006004	34.9332	2.03264	0.482009	4.21702	2.47549e-05	0.000381508
AAEL009734	324.338	2.04209	0.294537	6.93322	4.11355e-12	3.11906e-10
AAEL005379	605.802	2.04364	0.258217	7.91444	2.48362e-15	4.43186e-13
AAEL002780	1760.42	2.04814	0.321927	6.36212	1.98986e-10	1.10941e-08
AAEL007046	338.521	2.04859	0.248704	8.23703	1.76532e-16	4.08091e-14
AAEL003873	178.84	2.07109	0.344914	6.00466	1.91737e-09	8.45249e-08
AAEL025080	719.04	2.08461	0.262775	7.93307	2.13802e-15	3.89696e-13
AAEL006978	160.576	2.08464	0.441418	4.7226	2.32844e-06	4.9482e-05
AAEL024228	9918.81	2.08752	0.261043	7.99682	1.27673e-15	2.52101e-13
AAEL006605	28.0795	2.08823	0.448586	4.65514	3.23757e-06	6.6133e-05
AAEL004409	326.048	2.10045	0.217962	9.63676	5.59276e-22	3.31301e-19
AAEL007920	853.988	2.10935	0.285046	7.40004	1.36148e-13	1.50048e-11
AAEL025909	27.5404	2.11164	0.500419	4.21975	2.44572e-05	0.000378148
AAEL002010	1251.47	2.11782	0.277507	7.63157	2.31904e-14	3.18549e-12
AAEL018301	218.468	2.12833	0.303597	7.0104	2.37642e-12	1.9251e-10
AAEL000024	36.7457	2.13496	0.515365	4.14262	3.43367e-05	0.000511703
AAEL009658	1568.21	2.13762	0.346639	6.1667	6.97307e-10	3.42439e-08
AAEL021008	61.0483	2.15552	0.408406	5.27788	1.30686e-07	3.77634e-06
AAEL005790	2908.21	2.16194	0.296211	7.29863	2.90723e-13	2.99508e-11
AAEL009467	489.597	2.16741	0.285936	7.58003	3.45475e-14	4.4855e-12
AAEL000851	47.2483	2.17248	0.484041	4.48821	7.18232e-06	0.000135876
AAEL013799	199.1	2.17602	0.280301	7.76314	8.28521e-15	1.25282e-12
AAEL017976	48.3074	2.18362	0.417022	5.23622	1.63902e-07	4.59606e-06
AAEL015631	1055.23	2.18493	0.2567	8.51159	1.71567e-17	4.64604e-15
AAEL028088	180.908	2.19108	0.329391	6.65191	2.89319e-11	1.89115e-09
AAEL026665	20.2337	2.19825	0.542121	4.0549	5.01553e-05	0.000704255
AAEL004124	545.977	2.20121	0.26742	8.23127	1.85245e-16	4.18036e-14
AAEL003599	346.82	2.20232	0.291097	7.56559	3.86094e-14	4.94513e-12
AAEL027367	500.769	2.24856	0.354925	6.3353	2.36876e-10	1.27563e-08
AAEL007040	158.738	2.25927	0.347997	6.4922	8.45922e-11	5.20627e-09
AAEL027610	43.3144	2.26623	0.423978	5.34517	9.03324e-08	2.73537e-06
AAEL008003	4129.73	2.27646	0.278064	8.18683	2.682e-16	5.91162e-14
AAEL026751	8056.71	2.28641	0.289589	7.89534	2.8952e-15	4.81416e-13
AAEL023926	117.871	2.2996	0.411188	5.59258	2.23714e-08	7.91179e-07
AAEL005950	79.6286	2.30039	0.526362	4.37036	1.24042e-05	0.00021493
AAEL012994	2932.09	2.30113	0.248913	9.24471	2.35881e-20	9.72034e-18
AAEL024717	2346.68	2.31539	0.260147	8.90031	5.5692e-19	2.03019e-16
AAEL024100	225.009	2.33182	0.29964	7.78209	7.13364e-15	1.1084e-12
AAEL010529	427.047	2.34627	0.322805	7.26838	3.63833e-13	3.59209e-11
AAEL003954	205.457	2.36445	0.329982	7.1654	7.756e-13	6.87022e-11
AAEL019441	52.8463	2.37217	0.376767	6.29613	3.05169e-10	1.59801e-08
AAEL002402	580.119	2.38526	0.399882	5.96493	2.44743e-09	1.06407e-07
AAEL003965	869.224	2.38996	0.243174	9.82818	8.51431e-23	8.06986e-20
AAEL023713	22.6761	2.43364	0.530226	4.58981	4.43649e-06	8.83384e-05
AAEL017356	1356.48	2.4371	0.335767	7.2583	3.91985e-13	3.75276e-11
AAEL017975	37.0115	2.45358	0.503946	4.86872	1.12321e-06	2.55294e-05
AAEL006241	28.8319	2.47125	0.574727	4.29986	1.70903e-05	0.000278799
AAEL009173	253.059	2.47501	0.471123	5.25341	1.49306e-07	4.23688e-06
AAEL006822	2628.73	2.47563	0.503187	4.9199	8.65886e-07	2.02924e-05
AAEL006168	31.1434	2.49731	0.456024	5.47627	4.34392e-08	1.41971e-06
AAEL001573	1432.36	2.51148	0.296875	8.45971	2.68054e-17	7.05728e-15
AAEL010260	30.7988	2.51779	0.488916	5.14974	2.60844e-07	7.00362e-06
AAEL008489	183.088	2.55012	0.33967	7.50764	6.02006e-14	7.31514e-12
AAEL020382	12106.2	2.55266	0.391165	6.52579	6.76431e-11	4.19034e-09
AAEL022822	314.22	2.56083	0.355067	7.21223	5.50417e-13	5.0162e-11
AAEL000834	284.956	2.56143	0.35337	7.24857	4.21185e-13	3.95247e-11
AAEL010386	388.199	2.56289	0.271108	9.45341	3.27953e-21	1.76685e-18
AAEL007342	2783.68	2.56514	0.306426	8.37116	5.7056e-17	1.4231e-14
AAEL009214	108.311	2.56645	0.402221	6.3807	1.76278e-10	1.00046e-08
AAEL005770	1296.9	2.57202	0.272803	9.42811	4.17538e-21	1.97871e-18
AAEL000165	46.7629	2.63926	0.46249	5.70664	1.15229e-08	4.23311e-07
AAEL003886	63.1148	2.65421	0.389752	6.80998	9.7609e-12	7.00862e-10
AAEL005179	34.3995	2.66304	0.501275	5.31253	1.08113e-07	3.21221e-06
AAEL004710	1038.68	2.66587	0.33262	8.01478	1.10337e-15	2.22505e-13
AAEL007669	39.5524	2.67091	0.437089	6.11066	9.92181e-10	4.74944e-08
AAEL002861	760.661	2.67878	0.283564	9.44682	3.49281e-21	1.76685e-18
AAEL005738	32.2457	2.6877	0.629501	4.26957	1.95848e-05	0.0003125
AAEL001307	20.0004	2.73175	0.63116	4.32814	1.50372e-05	0.000252253
AAEL006904	239.655	2.78986	0.370756	7.52481	5.27981e-14	6.49897e-12
AAEL014019	70.622	2.81483	0.390848	7.20185	5.93995e-13	5.3618e-11
AAEL017458	623.492	2.84932	0.319253	8.92497	4.45817e-19	1.69018e-16
AAEL002688	335.28	2.87022	0.310995	9.22917	2.72744e-20	1.07711e-17
AAEL006449	2932.31	2.89429	0.326756	8.85764	8.1729e-19	2.86899e-16
AAEL021302	34.1919	2.91062	0.525098	5.543	2.97327e-08	1.01006e-06
AAEL005392	1619.83	2.94713	0.402843	7.31584	2.55769e-13	2.66394e-11
AAEL006895	1146.16	2.96471	0.261743	11.3268	9.66644e-30	3.05395e-26
AAEL007758	77.3765	2.97303	0.54843	5.42098	5.92732e-08	1.8789e-06
AAEL012536	159.783	2.98097	0.41702	7.14826	8.78874e-13	7.64217e-11
AAEL002309	106.56	2.99607	0.366442	8.17611	2.93158e-16	6.3149e-14
AAEL002269	441.413	3.0858	0.279144	11.0545	2.0849e-28	3.95213e-25
AAEL024007	27.0071	3.11605	0.562045	5.54412	2.95429e-08	1.01006e-06
AAEL005840	26.312	3.1431	0.762814	4.1204	3.78217e-05	0.000554056
AAEL000663	813.908	3.19449	0.361719	8.83141	1.03363e-18	3.3782e-16
AAEL012014	6169.45	3.20695	0.411112	7.80067	6.15809e-15	9.72773e-13
AAEL009945	1786.26	3.22555	0.331316	9.73556	2.12633e-22	1.34356e-19
AAEL007830	2115.89	3.23684	0.349865	9.2517	2.20942e-20	9.51859e-18
AAEL013349	931.048	3.24845	0.379497	8.55987	1.12993e-17	3.14984e-15
AAEL012131	103.698	3.25228	0.33242	9.78365	1.3235e-22	9.45136e-20
AAEL005766	7173.82	3.27056	0.282793	11.5652	6.18453e-31	5.8617e-27
AAEL027912	710.165	3.32588	0.339403	9.79923	1.13448e-22	9.20775e-20
AAEL010190	96.6774	3.34498	0.539391	6.2014	5.5962e-10	2.82132e-08
AAEL019680	59.7276	3.35472	0.550451	6.0945	1.0978e-09	5.20248e-08
AAEL020524	111.027	3.39313	0.500644	6.77753	1.22245e-11	8.71156e-10
AAEL013545	78.6413	3.39763	0.395869	8.58273	9.26495e-18	2.661e-15
AAEL005957	24.4705	3.4078	0.599428	5.68509	1.30746e-08	4.71182e-07
AAEL019957	113.578	3.42679	0.455112	7.52954	5.09181e-14	6.35003e-12
AAEL014171	508.294	3.44555	0.328157	10.4997	8.666e-26	1.17338e-22
AAEL024781	56.2785	3.48677	0.571303	6.1032	1.03969e-09	4.95183e-08
AAEL025839	27.8274	3.5963	0.659011	5.45712	4.83919e-08	1.57075e-06
AAEL003347	31.3396	3.62726	0.59629	6.08305	1.17918e-09	5.56034e-08
AAEL017300	25.3509	3.65529	0.727164	5.02677	4.98798e-07	1.26018e-05
AAEL003443	58.6072	3.67859	0.461305	7.97432	1.53228e-15	2.96386e-13
AAEL013350	882.621	3.69634	0.33743	10.9544	6.3307e-28	1.00004e-24
AAEL025518	526.481	3.74011	0.515068	7.26138	3.83158e-13	3.74389e-11
AAEL022496	34.9824	3.82692	0.692136	5.52915	3.21783e-08	1.07389e-06
AAEL009126	80.4516	3.984	0.52701	7.55964	4.0418e-14	5.10776e-12
AAEL012522	313.476	3.99105	0.453434	8.80182	1.34613e-18	4.25286e-16
AAEL023908	33.4124	4.06216	0.635783	6.38922	1.66729e-10	9.51962e-09
AAEL006774	432.714	4.15506	0.442662	9.38652	6.20137e-21	2.79889e-18
AAEL003619	34.1783	4.29166	0.679471	6.31617	2.68121e-10	1.42767e-08
AAEL001328	24.2549	4.3223	0.759802	5.68872	1.27996e-08	4.64808e-07
AAEL002796	2126.1	4.34036	0.377622	11.4939	1.41522e-30	6.70673e-27
AAEL007997	117.627	4.37135	0.496946	8.79643	1.41243e-18	4.31838e-16
AAEL006966	148.802	4.54614	0.45447	10.0032	1.47592e-23	1.7486e-20
AAEL021456	104.157	4.55819	0.515106	8.84903	8.82807e-19	2.9883e-16
AAEL014972	23.8726	5.0595	1.01178	5.0006	5.7153e-07	1.41067e-05
AAEL001548	68.7092	5.85039	0.785003	7.45269	9.14527e-14	1.05706e-11
AAEL006685	41.3381	6.44263	1.09054	5.90776	3.4678e-09	1.48723e-07

## Sheet: List2
Table 2. AAEL004419 regulated genes with CHIKV infection
AAEL008474	20.9701	-5.38053	0.945966	-5.68787	1.28634e-08	3.14723e-06
AAEL010224	34.4869	-5.28324	0.747951	-7.06362	1.62221e-12	1.83878e-09
AAEL022079	69.0049	-2.95983	0.341764	-8.66045	4.69903e-18	1.42036e-14
AAEL019388	133.361	-2.8577	0.518031	-5.51647	3.45884e-08	6.27296e-06
AAEL020452	29.3884	-2.84123	0.526576	-5.39567	6.82692e-08	1.04926e-05
AAEL024847	33.7542	-2.79717	0.431234	-6.48643	8.78952e-11	4.68843e-08
AAEL003857	49.7112	-2.39431	0.625503	-3.82781	0.000129286	0.00447844
AAEL005147	33.2356	-2.19358	0.575868	-3.80917	0.000139432	0.00462633
AAEL017799	24.281	-2.08099	0.651201	-3.19562	0.0013953	0.026637
AAEL011227	28.0678	-1.99676	0.458878	-4.3514	1.3527e-05	0.000776344
AAEL004097	59.7799	-1.95537	0.394931	-4.95118	7.37657e-07	7.43231e-05
AAEL005044	40.5436	-1.94662	0.360535	-5.39926	6.69149e-08	1.04618e-05
AAEL019974	252.625	-1.87746	0.434731	-4.31868	1.56968e-05	0.000847256
AAEL003594	35.7248	-1.84596	0.495505	-3.72541	0.000194999	0.00603584
AAEL027674	116.195	-1.81324	0.422367	-4.29304	1.76243e-05	0.000929169
AAEL020631	771.447	-1.79301	0.343554	-5.21901	1.79886e-07	2.39884e-05
AAEL025729	89.9085	-1.76973	0.299516	-5.90863	3.4497e-09	1.15859e-06
AAEL008842	21.1022	-1.75727	0.457525	-3.84083	0.000122621	0.00434348
AAEL000649	172.927	-1.74304	0.413897	-4.21129	2.53913e-05	0.00127209
AAEL007016	25.7744	-1.7342	0.451707	-3.83921	0.000123429	0.00435506
AAEL003156	22.4417	-1.69787	0.457327	-3.71261	0.000205133	0.00626312
AAEL010757	288.621	-1.66122	0.332454	-4.99683	5.82797e-07	6.14512e-05
AAEL024406	564.905	-1.65279	0.319896	-5.16665	2.38324e-07	3.00156e-05
AAEL010408	52.2236	-1.65266	0.435723	-3.79291	0.000148894	0.00487427
AAEL008777	117.255	-1.60466	0.363083	-4.41953	9.89139e-06	0.000594008
AAEL019896	1748.63	-1.58771	0.293432	-5.41082	6.27356e-08	1.04583e-05
AAEL000416	1990.24	-1.57561	0.37454	-4.20678	2.59034e-05	0.00129062
AAEL012465	21.3567	-1.573	0.440146	-3.57381	0.000351819	0.00958761
AAEL009430	392.888	-1.57205	0.278049	-5.65386	1.56884e-08	3.55656e-06
AAEL011106	401.19	-1.56153	0.224152	-6.96637	3.25219e-12	2.94909e-09
AAEL025226	95.2907	-1.55176	0.3572	-4.34424	1.39759e-05	0.000781561
AAEL003163	72.3726	-1.53811	0.386799	-3.97652	6.99325e-05	0.0027334
AAEL025606	153.914	-1.52107	0.439757	-3.45888	0.000542426	0.0134759
AAEL000541	1277.08	-1.51811	0.244753	-6.20262	5.55316e-10	2.38902e-07
AAEL001612	48.2744	-1.50597	0.315656	-4.77092	1.83387e-06	0.000151178
AAEL012147	181.433	-1.50452	0.375145	-4.01051	6.05879e-05	0.00247482
AAEL021196	83.365	-1.50253	0.33462	-4.49027	7.11329e-06	0.000464053
AAEL027566	22.6934	-1.49413	0.43332	-3.4481	0.000564555	0.0137989
AAEL009823	103.224	-1.4902	0.320946	-4.64314	3.43153e-06	0.000252984
AAEL024136	212.419	-1.48993	0.444269	-3.35367	0.000797475	0.0175097
AAEL025410	62.6976	-1.48305	0.361868	-4.09832	4.16161e-05	0.00188688
AAEL008371	141.952	-1.47984	0.300603	-4.9229	8.52726e-07	8.1395e-05
AAEL021365	49.8066	-1.47295	0.321924	-4.57546	4.75165e-06	0.000336625
AAEL002109	715.036	-1.47014	0.442383	-3.32322	0.000889837	0.0187217
AAEL014619	45.9564	-1.45538	0.351794	-4.13704	3.5182e-05	0.00167032
AAEL009265	547.391	-1.44956	0.30619	-4.73417	2.19955e-06	0.000178085
AAEL009684	1051.67	-1.4461	0.391447	-3.69425	0.000220537	0.00662195
AAEL019732	153.631	-1.4385	0.348941	-4.12248	3.74819e-05	0.00174301
AAEL019595	75.1512	-1.43148	0.462916	-3.09232	0.001986	0.0352427
AAEL012168	25.7235	-1.42231	0.457966	-3.10572	0.00189818	0.0340845
AAEL022573	220.925	-1.41647	0.273059	-5.18741	2.13242e-07	2.72349e-05
AAEL021963	318.956	-1.41349	0.251426	-5.62191	1.88853e-08	4.07742e-06
AAEL008579	67.1751	-1.41227	0.352553	-4.00583	6.17988e-05	0.00250175
AAEL021429	48.2981	-1.41178	0.408285	-3.45783	0.000544539	0.0134915
AAEL000523	65.2071	-1.40821	0.377007	-3.73522	0.000187548	0.00591164
AAEL008773	1349.19	-1.39938	0.439902	-3.18111	0.00146711	0.0276523
AAEL003731	112.179	-1.39402	0.417027	-3.34275	0.000829521	0.0177827
AAEL019678	24.9218	-1.3935	0.412942	-3.37456	0.000739342	0.0167609
AAEL011910	411.827	-1.38372	0.345576	-4.00408	6.22593e-05	0.00250307
AAEL026039	92.9071	-1.3796	0.339231	-4.06684	4.76542e-05	0.00206721
AAEL023057	48.0644	-1.37837	0.339687	-4.05775	4.95469e-05	0.0021193
AAEL024517	21.7447	-1.36586	0.426764	-3.20051	0.00137185	0.0263001
AAEL008063	86.7612	-1.36536	0.270565	-5.04634	4.50344e-07	5.10465e-05
AAEL010681	95.006	-1.36462	0.306717	-4.44913	8.62203e-06	0.000530626
AAEL000170	27.1024	-1.36331	0.46051	-2.96044	0.00307199	0.0475372
AAEL004128	34.6948	-1.36226	0.39559	-3.44362	0.000573981	0.0139167
AAEL021387	68.8666	-1.3612	0.453163	-3.00377	0.0026666	0.0431799
AAEL004715	247.667	-1.34747	0.328486	-4.10206	4.09481e-05	0.00187534
AAEL023676	137.971	-1.34698	0.279402	-4.82092	1.42896e-06	0.000128295
AAEL004003	38.063	-1.33553	0.384326	-3.475	0.000510856	0.0129037
AAEL019594	586.269	-1.33446	0.307148	-4.34467	1.39485e-05	0.000781561
AAEL005660	53.3095	-1.33393	0.315956	-4.22188	2.42271e-05	0.00122051
AAEL019609	64.8601	-1.3289	0.317257	-4.18871	2.8055e-05	0.00137669
AAEL026010	122.79	-1.31818	0.381316	-3.45693	0.000546369	0.0134999
AAEL000551	1598.61	-1.30691	0.37565	-3.47907	0.000503165	0.0128166
AAEL012203	170.993	-1.30589	0.311784	-4.18845	2.80864e-05	0.00137669
AAEL007767	80.8835	-1.30482	0.327106	-3.989	6.63533e-05	0.00261605
AAEL011305	217.256	-1.30272	0.379091	-3.43644	0.000589412	0.0140696
AAEL019793	2778.81	-1.29513	0.357775	-3.61995	0.00029466	0.00840245
AAEL020745	111.953	-1.29414	0.249084	-5.19562	2.04041e-07	2.64321e-05
AAEL019833	655.691	-1.28901	0.277116	-4.65154	3.29471e-06	0.000244889
AAEL018276	138.374	-1.2823	0.312347	-4.10535	4.03704e-05	0.00186046
AAEL027832	53.4021	-1.2788	0.412664	-3.0989	0.0019424	0.0345367
AAEL001116	46.4731	-1.27746	0.401797	-3.17938	0.00147593	0.0276523
AAEL017391	633.205	-1.27724	0.297069	-4.29949	1.71194e-05	0.000913166
AAEL022105	1202.56	-1.27522	0.257874	-4.94515	7.6086e-07	7.58185e-05
AAEL007290	79.6654	-1.27245	0.364482	-3.49111	0.000481015	0.0122869
AAEL020625	230.366	-1.27054	0.352858	-3.60072	0.000317334	0.00888142
AAEL014853	31.8882	-1.27032	0.389528	-3.26119	0.00110946	0.0225069
AAEL020955	1234.63	-1.25702	0.323938	-3.88044	0.00010427	0.00378207
AAEL007258	1168.6	-1.25551	0.221411	-5.6705	1.42384e-08	3.31061e-06
AAEL019740	286.961	-1.24897	0.388113	-3.21807	0.00129057	0.0252218
AAEL002392	90.2115	-1.24609	0.388103	-3.21071	0.00132407	0.0256077
AAEL012463	188.412	-1.24547	0.3081	-4.04244	5.28984e-05	0.00224151
AAEL007902	204.63	-1.24535	0.264183	-4.71396	2.42954e-06	0.000191887
AAEL010971	239.621	-1.24425	0.385343	-3.22895	0.00124246	0.0246535
AAEL019682	290.705	-1.23805	0.273646	-4.52427	6.06051e-06	0.000404093
AAEL011083	145.083	-1.23332	0.32094	-3.84284	0.000121617	0.0043248
AAEL027616	306.182	-1.2297	0.340688	-3.60946	0.00030684	0.00864106
AAEL003555	131.845	-1.22932	0.348123	-3.53128	0.000413559	0.0109109
AAEL013596	333.986	-1.21874	0.268838	-4.53335	5.80547e-06	0.000398695
AAEL006073	62.595	-1.217	0.318558	-3.82034	0.000133269	0.00452616
AAEL004017	210.642	-1.21273	0.359931	-3.36934	0.000753472	0.0169962
AAEL019556	1123.81	-1.2026	0.335338	-3.58624	0.000335484	0.00933181
AAEL023144	32.5032	-1.19858	0.401557	-2.98482	0.00283743	0.0447105
AAEL007363	66.5636	-1.18136	0.381183	-3.0992	0.00194042	0.0345367
AAEL007304	63.6548	-1.18123	0.35831	-3.29668	0.000978356	0.020209
AAEL010043	441.525	-1.1795	0.262953	-4.48558	7.27164e-06	0.000470994
AAEL025762	260.884	-1.17585	0.339151	-3.46704	0.000526214	0.0131815
AAEL019720	104.693	-1.16832	0.315152	-3.70716	0.000209596	0.0063779
AAEL006012	245.705	-1.16153	0.323127	-3.59466	0.000324818	0.00906292
AAEL024796	239.493	-1.14585	0.263585	-4.34717	1.37907e-05	0.000781561
AAEL012560	77.5656	-1.14218	0.300466	-3.80136	0.000143902	0.00472792
AAEL005843	1808.64	-1.13864	0.31085	-3.66297	0.000249307	0.00738796
AAEL025391	299.006	-1.1345	0.328777	-3.45068	0.000559185	0.0137046
AAEL008658	5029.68	-1.13272	0.2919	-3.88051	0.000104237	0.00378207
AAEL019597	189.472	-1.10839	0.315572	-3.51233	0.000444196	0.0115414
AAEL019444	311.8	-1.10741	0.323517	-3.42305	0.000619226	0.0146228
AAEL006948	79.5524	-1.1029	0.366192	-3.01182	0.00259687	0.0424296
AAEL018288	3537.5	-1.09891	0.363961	-3.01931	0.00253348	0.0417029
AAEL011142	104.153	-1.09043	0.347659	-3.1365	0.00170977	0.0313045
AAEL014003	174.929	-1.08956	0.342682	-3.17949	0.00147534	0.0276523
AAEL005242	203.897	-1.08008	0.35852	-3.01261	0.00259013	0.0423958
AAEL023096	468.36	-1.0725	0.320755	-3.34366	0.000826806	0.0177827
AAEL019485	92.6814	-1.07011	0.363764	-2.94176	0.00326357	0.0492801
AAEL019713	72.632	-1.06871	0.289088	-3.69683	0.000218312	0.00657692
AAEL024653	241.517	-1.0614	0.297442	-3.56844	0.000359117	0.00973933
AAEL007447	60.3344	-1.05752	0.313321	-3.37521	0.000737604	0.0167609
AAEL005845	1960.42	-1.05544	0.334894	-3.15156	0.001624	0.029871
AAEL012057	131.668	-1.05079	0.350172	-3.00079	0.00269279	0.0434489
AAEL002455	746.684	-1.04691	0.340126	-3.07801	0.00208386	0.036559
AAEL003326	84.0484	-1.045	0.325685	-3.20862	0.00133375	0.0256782
AAEL023560	116.862	-1.04163	0.306833	-3.39477	0.000686866	0.0158486
AAEL007041	410.919	-1.03961	0.353504	-2.94088	0.00327284	0.0492991
AAEL017437	651.018	-1.0394	0.263807	-3.94002	8.1476e-05	0.0031174
AAEL024736	1076.32	-1.03573	0.286532	-3.61472	0.00030067	0.00854694
AAEL019868	371.474	-1.02955	0.289568	-3.55545	0.00037733	0.0101834
AAEL002306	1518.71	-1.01808	0.344516	-2.95509	0.00312576	0.0481229
AAEL020983	430.897	-1.01757	0.29901	-3.40312	0.000666213	0.0154507
AAEL003839	55.8395	-1.01371	0.332792	-3.04609	0.00231842	0.0395957
AAEL005202	41.3423	-1.00792	0.323187	-3.11868	0.00181663	0.032932
AAEL011282	225.167	-1.0079	0.25123	-4.01188	6.02372e-05	0.00247482
AAEL025295	163.237	-1.00236	0.297909	-3.36466	0.000766383	0.0170103
AAEL007816	259.858	1.00433	0.283677	3.5404	0.000399526	0.0105933
AAEL007383	4876.75	1.00756	0.245442	4.10508	4.04181e-05	0.00186046
AAEL007519	301.054	1.01065	0.247054	4.09082	4.29851e-05	0.00192965
AAEL009838	324.109	1.01174	0.24479	4.13308	3.57938e-05	0.00167562
AAEL012949	45.5794	1.01245	0.315083	3.21329	0.00131223	0.0255351
AAEL004067	1295.41	1.01388	0.233603	4.34018	1.42364e-05	0.000787168
AAEL000706	3463.01	1.01864	0.289085	3.52366	0.000425622	0.0111835
AAEL025249	567.071	1.01867	0.261286	3.89867	9.6721e-05	0.00363928
AAEL010148	181.43	1.01884	0.208227	4.89293	9.93457e-07	9.28729e-05
AAEL027164	348.458	1.03305	0.279406	3.69729	0.000217913	0.00657692
AAEL011155	362.232	1.0342	0.297571	3.47546	0.000509969	0.0129037
AAEL022775	74.6726	1.04019	0.301298	3.45237	0.000555687	0.0136558
AAEL005849	235.934	1.04227	0.328431	3.17347	0.00150628	0.0281491
AAEL014531	313.175	1.04647	0.27275	3.83675	0.000124673	0.00438193
AAEL004988	3671.58	1.04823	0.26802	3.91103	9.19041e-05	0.00348697
AAEL019590	213.011	1.05138	0.275923	3.81041	0.000138738	0.00462633
AAEL014600	283.315	1.05359	0.30042	3.50705	0.000453096	0.0117056
AAEL006355	1529.26	1.05547	0.184572	5.71845	1.07503e-08	2.78524e-06
AAEL002779	252.121	1.05568	0.359415	2.93722	0.00331171	0.049685
AAEL006342	934.39	1.06061	0.244493	4.338	1.43784e-05	0.000790203
AAEL026751	3895.26	1.06314	0.222042	4.78802	1.68439e-06	0.000141426
AAEL005617	404.835	1.06559	0.240895	4.42347	9.71281e-06	0.000587172
AAEL007626	69.3614	1.06673	0.355364	3.0018	0.00268385	0.0433817
AAEL011347	57.6742	1.07579	0.330891	3.25121	0.00114917	0.0232086
AAEL008211	46.1533	1.07593	0.35355	3.04322	0.00234065	0.0398966
AAEL014141	128.913	1.07744	0.270886	3.97745	6.96595e-05	0.0027334
AAEL021657	31.0394	1.08662	0.359715	3.02078	0.00252124	0.0416441
AAEL003413	250.865	1.08757	0.270238	4.02449	5.70979e-05	0.00237506
AAEL008478	41.7015	1.09173	0.341563	3.19627	0.00139217	0.0266332
AAEL013004	49.9123	1.10047	0.372328	2.95564	0.00312018	0.0481186
AAEL018249	798.463	1.10052	0.231232	4.75936	1.94208e-06	0.000158656
AAEL019644	296.958	1.10054	0.328382	3.35139	0.000804062	0.0175692
AAEL008473	1185.79	1.10474	0.274137	4.02989	5.5802e-05	0.00233186
AAEL012578	229.95	1.10633	0.343465	3.22108	0.0012771	0.025121
AAEL000575	486.793	1.10753	0.28448	3.89318	9.89368e-05	0.00369144
AAEL009559	30.4382	1.10808	0.370575	2.99017	0.00278821	0.0442793
AAEL016984	13681.2	1.11073	0.279906	3.96823	7.24092e-05	0.00281805
AAEL014454	646.913	1.11249	0.305144	3.64578	0.000266587	0.00770652
AAEL005417	1126.1	1.11586	0.252185	4.42477	9.65432e-06	0.000587172
AAEL008723	2466.05	1.11704	0.269222	4.14916	3.33703e-05	0.00160107
AAEL014045	248.151	1.11997	0.247198	4.53068	5.87937e-06	0.000398695
AAEL003844	1580.82	1.12347	0.291519	3.85384	0.000116281	0.00416773
AAEL010677	57.7	1.12364	0.294471	3.8158	0.00013574	0.00459288
AAEL003524	125.648	1.12692	0.234748	4.80057	1.58218e-06	0.000135351
AAEL005190	518.148	1.13052	0.351093	3.21999	0.00128193	0.025156
AAEL005379	696.771	1.13304	0.346594	3.26907	0.001079	0.0219874
AAEL019441	52.0243	1.14045	0.36591	3.11676	0.00182853	0.0330301
AAEL012724	71.1336	1.1427	0.389357	2.93484	0.00333721	0.0498547
AAEL002542	1317.44	1.14501	0.355009	3.22531	0.00125838	0.0248605
AAEL002031	558.339	1.14993	0.206003	5.5821	2.37629e-08	4.78849e-06
AAEL002331	268.559	1.15077	0.308417	3.73121	0.000190561	0.00595863
AAEL010477	69.2666	1.16077	0.337638	3.43792	0.000586203	0.0140627
AAEL001113	674.509	1.16535	0.260926	4.46622	7.96125e-06	0.00049788
AAEL026531	66.5535	1.16773	0.305326	3.82453	0.000131022	0.00448342
AAEL009863	2376.01	1.17153	0.237821	4.92608	8.38963e-07	8.09332e-05
AAEL000566	1234.34	1.17346	0.377234	3.11069	0.00186651	0.0335823
AAEL008635	395.838	1.17364	0.240321	4.88363	1.04153e-06	9.58836e-05
AAEL000294	100.903	1.17819	0.335007	3.51692	0.000436581	0.0113762
AAEL019649	1324.6	1.17865	0.259105	4.54895	5.39131e-06	0.000376065
AAEL025087	43.3465	1.18397	0.336069	3.52298	0.000426721	0.0111835
AAEL024728	85.6083	1.18744	0.37176	3.19409	0.0014027	0.0267221
AAEL001625	78.331	1.18783	0.342368	3.46944	0.000521544	0.0131007
AAEL009345	4631.71	1.18817	0.325212	3.65352	0.000258671	0.00756653
AAEL012579	2546.48	1.18884	0.215877	5.507	3.64996e-08	6.48977e-06
AAEL021530	151.773	1.19101	0.248611	4.79066	1.66235e-06	0.00014088
AAEL004907	64.6702	1.19103	0.304673	3.90922	9.25952e-05	0.00349855
AAEL007495	100.022	1.19328	0.399603	2.98617	0.00282495	0.0447062
AAEL001355	889.733	1.1974	0.23603	5.07307	3.91452e-07	4.60998e-05
AAEL002165	160.986	1.19925	0.359517	3.33571	0.000850807	0.0180682
AAEL012343	29.2085	1.20524	0.378965	3.18033	0.00147105	0.0276523
AAEL023444	59.4694	1.20823	0.292355	4.13273	3.58481e-05	0.00167562
AAEL004021	177.956	1.21662	0.35123	3.46389	0.00053242	0.0132637
AAEL001852	2367.56	1.21953	0.313029	3.89588	9.78415e-05	0.00366623
AAEL004521	86.7948	1.22924	0.367386	3.34592	0.000820105	0.0177065
AAEL004124	310.892	1.23094	0.289019	4.25904	2.05309e-05	0.00105781
AAEL013545	114.043	1.23453	0.3244	3.80559	0.000141469	0.00466488
AAEL005790	2141.34	1.23462	0.272528	4.53024	5.89161e-06	0.000398695
AAEL015631	559.434	1.23475	0.380468	3.24534	0.0011731	0.0235348
AAEL002263	70.5656	1.23794	0.408966	3.02701	0.00246985	0.0410947
AAEL002780	1742.23	1.24914	0.227394	5.4933	3.94487e-08	6.87924e-06
AAEL011633	58.5416	1.25204	0.346759	3.6107	0.000305368	0.00862642
AAEL014913	3639.97	1.25224	0.224924	5.5674	2.58571e-08	5.09722e-06
AAEL027819	40.4155	1.25602	0.400508	3.13607	0.00171229	0.0313045
AAEL003363	625.891	1.25951	0.285933	4.40492	1.05824e-05	0.000628144
AAEL000863	55.9342	1.26658	0.332562	3.80854	0.00013979	0.00462633
AAEL004825	41.1478	1.26992	0.323958	3.92002	8.85399e-05	0.00337344
AAEL000871	5399.67	1.27114	0.253685	5.01072	5.42269e-07	5.78506e-05
AAEL001402	26.8378	1.27281	0.417017	3.05218	0.00227187	0.0390177
AAEL014760	118.921	1.27392	0.378587	3.36495	0.00076558	0.0170103
AAEL014995	527.79	1.27619	0.413937	3.08306	0.00204882	0.0361041
AAEL006070	2816.57	1.28025	0.273019	4.68925	2.74209e-06	0.000212524
AAEL007006	196.425	1.281	0.271371	4.72047	2.35298e-06	0.000188822
AAEL014079	68.9831	1.29126	0.380082	3.3973	0.000680537	0.0157426
AAEL017458	273.652	1.29649	0.296334	4.3751	1.21376e-05	0.000705538
AAEL006011	40.4991	1.29725	0.355849	3.64552	0.000266856	0.00770652
AAEL003442	41.3188	1.3091	0.392765	3.33305	0.000858999	0.0181995
AAEL009467	697.359	1.3109	0.362923	3.61205	0.000303785	0.00860852
AAEL008003	3132.23	1.31434	0.281075	4.67612	2.92351e-06	0.000224664
AAEL006904	111.759	1.33282	0.348343	3.82618	0.00013015	0.00447844
AAEL010337	1098.6	1.33455	0.328226	4.06595	4.78362e-05	0.00206721
AAEL022948	20.0884	1.34607	0.44652	3.01459	0.00257327	0.042196
AAEL027157	470.396	1.3526	0.290376	4.65809	3.19163e-06	0.000241181
AAEL024100	108.909	1.35281	0.331249	4.08397	4.42724e-05	0.0019616
AAEL001601	98.1526	1.35474	0.443811	3.0525	0.00226941	0.0390177
AAEL006672	22.8706	1.36171	0.455193	2.99149	0.00277619	0.0441657
AAEL002406	291.132	1.3643	0.258969	5.26819	1.37772e-07	1.98304e-05
AAEL010529	204.884	1.36469	0.395102	3.45403	0.000552285	0.013609
AAEL013350	272.92	1.36682	0.329797	4.14444	3.40644e-05	0.00162577
AAEL001498	29.5011	1.36777	0.374265	3.65456	0.000257624	0.00756032
AAEL005392	1152.68	1.37039	0.464099	2.9528	0.00314905	0.0483174
AAEL024228	7276.46	1.37365	0.307734	4.46375	8.05386e-06	0.000500222
AAEL025766	27.1502	1.38325	0.426868	3.24045	0.0011934	0.0238891
AAEL004979	24.5868	1.3858	0.47112	2.94151	0.00326614	0.0492801
AAEL003462	38.5306	1.38678	0.341179	4.06467	4.81011e-05	0.00206721
AAEL022822	155.095	1.39336	0.313242	4.44817	8.66042e-06	0.000530626
AAEL001511	80.0124	1.39575	0.399216	3.49622	0.000471901	0.0121568
AAEL010602	773.505	1.398	0.290398	4.81408	1.47877e-06	0.000131465
AAEL009537	28.8902	1.40805	0.424675	3.31558	0.000914523	0.0191081
AAEL013338	40.1975	1.41772	0.384128	3.69076	0.000223589	0.00669144
AAEL013799	160.073	1.42382	0.333137	4.27398	1.92015e-05	0.00100647
AAEL003965	370.064	1.42939	0.288221	4.95936	7.07255e-07	7.20606e-05
AAEL007758	41.737	1.43651	0.488026	2.94351	0.00324515	0.0491269
AAEL010322	108.41	1.4611	0.343255	4.2566	2.07556e-05	0.00106335
AAEL017356	1007.32	1.46524	0.38652	3.79085	0.000150133	0.00487958
AAEL006978	92.9518	1.46713	0.344813	4.25485	2.09185e-05	0.00106567
AAEL021212	42.0575	1.46889	0.429573	3.41941	0.000627565	0.014761
AAEL010738	93.1433	1.47329	0.396358	3.71706	0.000201557	0.00617474
AAEL001268	71.3648	1.47498	0.368412	4.00361	6.23835e-05	0.00250307
AAEL007669	53.3361	1.47595	0.4632	3.18642	0.00144044	0.0273212
AAEL009214	131.023	1.47604	0.436202	3.38385	0.000714767	0.0163674
AAEL003873	210.867	1.47942	0.292881	5.05125	4.38918e-07	5.03812e-05
AAEL003954	148.117	1.48511	0.284486	5.22033	1.78603e-07	2.39884e-05
AAEL010671	63.1904	1.49739	0.295695	5.06397	4.10621e-07	4.77373e-05
AAEL002254	292.024	1.50554	0.271017	5.55515	2.77378e-08	5.35163e-06
AAEL002850	632.744	1.51035	0.441743	3.41908	0.000628337	0.014761
AAEL000663	397.654	1.51699	0.323386	4.69096	2.71932e-06	0.000212524
AAEL020382	6812.41	1.52783	0.374713	4.07732	4.55584e-05	0.00200545
AAEL002658	1068	1.53488	0.286306	5.36096	8.27809e-08	1.23058e-05
AAEL005474	35.0211	1.55519	0.521644	2.98132	0.00287008	0.0449497
AAEL025080	1112.99	1.56398	0.361967	4.32079	1.55473e-05	0.000844209
AAEL003439	36.9642	1.5686	0.420249	3.73255	0.000189547	0.00594746
AAEL002861	368.542	1.57156	0.274081	5.73391	9.81401e-09	2.61745e-06
AAEL009749	282.483	1.58508	0.280741	5.64605	1.64173e-08	3.63102e-06
AAEL005336	310.221	1.58637	0.237468	6.68035	2.38374e-11	1.44105e-08
AAEL005045	28.6311	1.58898	0.463166	3.43069	0.000602056	0.0143293
AAEL006449	1213.93	1.60228	0.263026	6.0917	1.1172e-09	4.05231e-07
AAEL011203	100.505	1.62313	0.28011	5.79462	6.84762e-09	1.94044e-06
AAEL012856	23.6004	1.62679	0.483512	3.36453	0.000766729	0.0170103
AAEL017302	706.16	1.63644	0.359536	4.55153	5.32584e-06	0.000374377
AAEL006168	32.0136	1.65341	0.433889	3.81068	0.000138584	0.00462633
AAEL012994	1596.39	1.66493	0.223192	7.45964	8.67591e-14	1.31122e-10
AAEL014556	254.539	1.66691	0.353637	4.71362	2.4335e-06	0.000191887
AAEL003599	321.954	1.66789	0.33281	5.01155	5.39947e-07	5.78506e-05
AAEL002010	817.929	1.68407	0.341768	4.92753	8.32747e-07	8.09332e-05
AAEL007374	647.901	1.68832	0.422237	3.99851	6.3742e-05	0.00253514
AAEL007046	203.379	1.69505	0.348239	4.8675	1.1302e-06	0.000102487
AAEL027078	51.1062	1.69507	0.543602	3.11822	0.00181947	0.032932
AAEL009126	32.8759	1.69767	0.417436	4.06689	4.76448e-05	0.00206721
AAEL018110	40.1332	1.7026	0.33902	5.02214	5.11e-07	5.65091e-05
AAEL000834	93.6641	1.70546	0.3649	4.67378	2.95705e-06	0.000225332
AAEL010682	20.3415	1.73873	0.485058	3.58458	0.000337621	0.00935589
AAEL001573	947.462	1.74515	0.357421	4.88263	1.04681e-06	9.58836e-05
AAEL016998	47.1033	1.75144	0.473181	3.70141	0.000214404	0.00650238
AAEL005770	1549.57	1.76107	0.303479	5.80295	6.516e-09	1.90604e-06
AAEL006895	398.327	1.77083	0.30447	5.81609	6.02396e-09	1.82084e-06
AAEL003641	42.9062	1.77815	0.421128	4.22235	2.41769e-05	0.00122051
AAEL010500	164.986	1.80112	0.325161	5.53917	3.03908e-08	5.74134e-06
AAEL010190	48.2586	1.80268	0.422929	4.26237	2.02266e-05	0.00104808
AAEL000851	49.7666	1.80297	0.317039	5.68691	1.29358e-08	3.14723e-06
AAEL020524	29.6609	1.80964	0.495485	3.65226	0.000259941	0.00757924
AAEL005179	39.6275	1.81002	0.446725	4.05175	5.08363e-05	0.00216424
AAEL020057	76.5541	1.81053	0.376498	4.80888	1.51776e-06	0.000133622
AAEL023926	111.356	1.81421	0.377901	4.80075	1.5807e-06	0.000135351
AAEL002269	300.079	1.82433	0.347031	5.25695	1.46461e-07	2.07518e-05
AAEL009658	848.581	1.82517	0.354625	5.14677	2.65014e-07	3.25436e-05
AAEL000024	49.7521	1.83602	0.486507	3.77388	0.000160731	0.00516847
AAEL006322	62.8742	1.84426	0.359281	5.13318	2.84884e-07	3.44444e-05
AAEL001795	191.153	1.85422	0.278589	6.65574	2.81878e-11	1.59754e-08
AAEL001401	315.614	1.85449	0.266816	6.95045	3.64126e-12	3.00172e-09
AAEL007830	866.976	1.86391	0.300831	6.19588	5.79605e-10	2.38902e-07
AAEL019857	913.477	1.88312	0.253324	7.43364	1.05645e-13	1.36856e-10
AAEL024717	1881.93	1.89985	0.308855	6.15126	7.68699e-10	3.03068e-07
AAEL004409	385.574	1.93568	0.328598	5.89071	3.84551e-09	1.24539e-06
AAEL019879	181.85	1.94053	0.377068	5.14637	2.65574e-07	3.25436e-05
AAEL010386	261.261	1.94157	0.361802	5.3664	8.0324e-08	1.21396e-05
AAEL002688	231.057	1.94278	0.341822	5.6836	1.31886e-08	3.14723e-06
AAEL021008	57.5814	1.94789	0.465593	4.18368	2.86831e-05	0.00139838
AAEL004419	738.78	1.97863	0.198871	9.94932	2.5391e-23	2.30246e-19
AAEL010260	22.3783	1.98309	0.604247	3.28191	0.00103107	0.0212011
AAEL008489	214.137	1.98762	0.3954	5.02685	4.98592e-07	5.58177e-05
AAEL014171	308.969	2.01284	0.32764	6.14346	8.07444e-10	3.05079e-07
AAEL012536	176.366	2.03661	0.396966	5.13045	2.89056e-07	3.44889e-05
AAEL007633	49.3824	2.0374	0.354998	5.7392	9.51261e-09	2.61395e-06
AAEL014019	75.5287	2.03924	0.406898	5.01167	5.39604e-07	5.78506e-05
AAEL009173	314.284	2.07956	0.418041	4.97454	6.5404e-07	6.73958e-05
AAEL009592	21.9381	2.08167	0.559983	3.71739	0.000201295	0.00617474
AAEL006617	149.421	2.09935	0.374493	5.60584	2.07247e-08	4.3705e-06
AAEL027912	409.205	2.10014	0.388739	5.40244	6.57391e-08	1.04583e-05
AAEL025518	379.914	2.10158	0.576782	3.64362	0.000268829	0.00773886
AAEL005840	40.0044	2.11105	0.704803	2.99523	0.00274234	0.0439578
AAEL000165	63.5818	2.11634	0.378205	5.59576	2.19658e-08	4.52695e-06
AAEL021456	24.5892	2.12081	0.471722	4.49588	6.92818e-06	0.000458575
AAEL003347	40.9946	2.18655	0.45758	4.77851	1.76598e-06	0.000146917
AAEL000080	954.245	2.19325	0.625321	3.50739	0.000452517	0.0117056
AAEL024781	39.6266	2.20358	0.493336	4.46668	7.94421e-06	0.00049788
AAEL009909	22.9019	2.20941	0.528365	4.1816	2.8946e-05	0.00140365
AAEL001328	31.8968	2.25875	0.562799	4.01342	5.98462e-05	0.00247482
AAEL010557	27.7623	2.26378	0.40903	5.53451	3.12101e-08	5.77577e-06
AAEL019957	48.7023	2.26451	0.418946	5.40525	6.47181e-08	1.04583e-05
AAEL012014	1863.13	2.29145	0.296124	7.73815	1.00872e-14	2.28676e-11
AAEL005766	3103.43	2.30455	0.264177	8.72351	2.69711e-18	1.22287e-14
AAEL019680	59.9364	2.315	0.662538	3.49413	0.000475602	0.0121829
AAEL000025	89.0347	2.35184	0.684401	3.43636	0.000589597	0.0140696
AAEL009945	1245.1	2.38026	0.313492	7.59273	3.1323e-14	5.68073e-11
AAEL007997	108.377	2.39209	0.45617	5.24385	1.57256e-07	2.17948e-05
AAEL005957	39.9435	2.3994	0.499518	4.80343	1.55969e-06	0.000135351
AAEL002796	561.967	2.41381	0.404958	5.96064	2.51258e-09	8.76309e-07
AAEL012131	188.183	2.42426	0.362161	6.69387	2.1734e-11	1.40774e-08
AAEL023908	29.2397	2.48556	0.459077	5.41427	6.15409e-08	1.04583e-05
AAEL006774	242.539	2.58989	0.443747	5.83642	5.33359e-09	1.66776e-06
AAEL002309	117.295	2.59464	0.381259	6.80546	1.00726e-11	7.61154e-09
AAEL012522	36.5276	2.613	0.419997	6.22148	4.92498e-10	2.23299e-07
AAEL007971	24.8291	2.66307	0.580754	4.58553	4.52826e-06	0.000323325
AAEL022496	24.1715	2.78363	0.524711	5.30508	1.12625e-07	1.64724e-05
AAEL005641	37.6109	2.83148	0.633103	4.47238	7.73524e-06	0.000493966
AAEL003443	95.2567	3.32586	0.514895	6.4593	1.0519e-10	5.29923e-08
AAEL006966	61.66	3.43134	0.492228	6.97104	3.14617e-12	2.94909e-09
AAEL003067	37.3501	3.96565	0.6149	6.44926	1.12397e-10	5.36428e-08
AAEL006685	129.604	4.25176	0.631791	6.72969	1.70026e-11	1.186e-08

## Sheet: List3
Table 3. CHIKV responsive genes
AAEL005641	46.0596	-2.38213	0.647654	-3.67809	0.000234987	0.0294154
AAEL006685	189.104	-1.69707	0.322599	-5.26061	1.43576e-07	0.000134044
AAEL010557	36.0532	-1.50486	0.377648	-3.98482	6.75326e-05	0.0119665
AAEL004979	29.2625	-1.35426	0.372461	-3.63598	0.000276928	0.0315854
AAEL011957	39.333	-1.24546	0.338933	-3.67464	0.000238182	0.0294154
AAEL010924	94.7225	-1.22986	0.292457	-4.20528	2.60753e-05	0.00644061
AAEL010253	146.516	-1.1	0.266183	-4.1325	3.58845e-05	0.00739932
AAEL003950	70.485	-1.04959	0.291787	-3.5971	0.000321779	0.034971
AAEL007298	426.412	1.00766	0.283453	3.55495	0.000378056	0.0390067
AAEL007920	1125.85	1.01334	0.244507	4.14442	3.40679e-05	0.00730757
AAEL023822	989.22	1.02007	0.259005	3.93843	8.20158e-05	0.012856
AAEL005739	105.805	1.02153	0.279665	3.65269	0.00025951	0.0310104
AAEL003524	310.184	1.03959	0.229649	4.52685	5.98705e-06	0.00195202
AAEL007129	98.5224	1.06716	0.291233	3.66427	0.000248042	0.030176
AAEL010411	1852	1.07946	0.296074	3.64591	0.000266449	0.0310261
AAEL002102	202.312	1.09703	0.307685	3.56542	0.000363275	0.0380817
AAEL002531	268.224	1.11326	0.22425	4.96437	6.89248e-07	0.00040129
AAEL002861	1039.06	1.14532	0.30126	3.80177	0.000143667	0.0198479
AAEL007109	352.028	1.14624	0.229762	4.98881	6.07527e-07	0.000380919
AAEL024100	296.401	1.15362	0.327663	3.52075	0.000430321	0.0421495
AAEL010529	561.508	1.1648	0.282049	4.12978	3.63112e-05	0.00739932
AAEL013065	288.395	1.16983	0.299519	3.90569	9.39565e-05	0.0144498
AAEL007476	984.321	1.17899	0.245514	4.80214	1.56982e-06	0.00075268
AAEL000663	1143.3	1.20508	0.226155	5.32857	9.89915e-08	0.000126954
AAEL011703	333.284	1.20811	0.263668	4.58193	4.60696e-06	0.00163267
AAEL018301	276.578	1.21273	0.251698	4.8182	1.44861e-06	0.000737975
AAEL005766	10092.8	1.22239	0.259968	4.70208	2.5753e-06	0.000999584
AAEL026751	10349.7	1.23299	0.241675	5.10187	3.36309e-07	0.000228438
AAEL019957	160.216	1.23911	0.314584	3.93889	8.1858e-05	0.012856
AAEL001315	303.111	1.25455	0.31836	3.94066	8.12578e-05	0.012856
AAEL012125	317.509	1.26298	0.296963	4.25297	2.10955e-05	0.00537343
AAEL005213	782.48	1.27079	0.282423	4.49958	6.8088e-06	0.00213456
AAEL006904	322.065	1.27504	0.362437	3.51797	0.00043486	0.0421495
AAEL006815	63.7418	1.28473	0.308257	4.16771	3.07676e-05	0.00716534
AAEL000248	731.827	1.30714	0.301259	4.33891	1.43188e-05	0.00389164
AAEL011371	850.995	1.31058	0.306878	4.27069	1.94869e-05	0.0051238
AAEL008664	1445.07	1.31096	0.249626	5.25169	1.50714e-07	0.000134044
AAEL003965	1110.23	1.3263	0.305681	4.33885	1.43233e-05	0.00389164
AAEL009339	122.207	1.32824	0.355875	3.73231	0.000189731	0.0253524
AAEL009387	1150.4	1.33136	0.250679	5.311	1.09027e-07	0.000126954
AAEL007342	3610.73	1.34298	0.326732	4.11034	3.95079e-05	0.00785436
AAEL017458	823.154	1.38091	0.332273	4.15597	3.23916e-05	0.00730757
AAEL007830	2876.58	1.38106	0.289588	4.76906	1.85088e-06	0.000794029
AAEL006449	3880.63	1.38969	0.303053	4.58562	4.5264e-06	0.00163267
AAEL019499	1094.91	1.48229	0.309498	4.78934	1.67329e-06	0.00075772
AAEL009126	111.188	1.49325	0.367412	4.06423	4.81914e-05	0.00892745
AAEL024007	35.8487	1.49647	0.367083	4.07666	4.56869e-05	0.00866033
AAEL006180	53.9638	1.54611	0.42545	3.63405	0.000279002	0.0315854
AAEL006895	1465.67	1.61269	0.314802	5.12288	3.009e-07	0.000222967
AAEL000834	348.783	1.65373	0.250293	6.60718	3.91702e-11	1.59638e-07
AAEL012014	7871.61	1.73672	0.315665	5.50179	3.75949e-08	8.82598e-05
AAEL005850	22.1426	1.84951	0.467247	3.95832	7.54788e-05	0.0125557
AAEL013350	1122.45	1.94794	0.363798	5.35445	8.58169e-08	0.000126954
AAEL002796	2758.54	1.98545	0.435471	4.55931	5.13223e-06	0.00174303
AAEL020524	136.89	2.048	0.430384	4.75853	1.95006e-06	0.000794748
AAEL001548	90.9997	2.09004	0.429553	4.8656	1.14107e-06	0.000620059
AAEL021456	131.834	2.22433	0.424847	5.2356	1.64451e-07	0.000134044
AAEL013349	1100.4	2.31477	0.422652	5.47678	4.33124e-08	8.82598e-05
AAEL012522	356.801	3.11005	0.375653	8.27905	1.24163e-16	1.01205e-12
