# Supplementary material for: The DEAD-box RNA helicase Dhx15 controls glycolysis and arbovirus replication in Aedes aegypti mosquito cells
Source: PLoS Pathog. 2022 Nov 28;18(11):e1010694. doi: 10.1371/journal.ppat.1010694 (PMC9731432; doi:10.1371/journal.ppat.1010694)
Supplement: S4 Table — (XLSX) [file ppat.1010694.s010.xlsx]

## Sheet: Figure 1E
Figure 1E
Experiment 1						Experiment 2
dsRNA	mRNA checked	CT values				dsRNA	mRNA checked	CT values
dsLuc	SINV	20.29	20.4	20.27		dsLuc	SINV	24.89	24.1	24.15
	LAP	20.85	21.59	21.77			LAP	26.98	26.55	26.63
ds4859	SINV	21.3	22.62	20.54		ds4859	SINV	20.51	21.25	20.66
	LAP	23.98	25.06	23.31			LAP	24.6	24.2	24.64
ds4419	SINV	19.71	19.72	20.32		ds4419	SINV	20.77	20.82	21.16
	LAP	23.61	23.65	23.87			LAP	25.18	24.69	24.89
ds8728	SINV	21.27	19.63	19.84		ds8728	SINV	22.62	18.98	20.7
	LAP	25.26	23.14	23.17			LAP	27	23.5	25.32
ds0707	SINV	19.87	19.06	19.99		ds0707	SINV	21.92	21.16	22.15
	LAP	22.92	22.32	22.09			LAP	25.5	24.77	25
ds9391	SINV	20.4	19.19	21.8		ds9391	SINV	20.82	20.2	22.33
	LAP	22.69	21.22	22.03			LAP	25.37	24.33	25.48
ds9061	SINV	19.97	19.49	18.46		ds9061	SINV	21.02	20.33	19.77
	LAP	20.95	21.96	20.26			LAP	25.07	24.97	24.09
ds6956	SINV	15.76	17	16.02		ds6956	SINV	18.78	18.25	18.7
	LAP	18.18	20.24	19.2			LAP	23.6	22.69	23.66
ds6566	SINV	17.88	17.01	15.54		ds6566	SINV	18.88	18.04	17.66
	LAP	22.25	22.35	19.93			LAP	24.01	24.01	23.71
ds9437	SINV	16.04	18.05	18.34		ds9437	SINV	17.85	19.63	19.53
	LAP	21.55	22.49	22.56			LAP	24.28	24.7	24.58
dsLuc	SINV	20.48	20.44	20.24		dsLuc	SINV	24.99	24.28	24.3
	LAP	21.78	22.57	22.51			LAP	27.83	27.24	27.23
ds2125	SINV	15.79	16.31	16.39		ds2125	SINV	17.92	18.25	18.23
	LAP	20.14	21.3	21.16			LAP	24.56	24.7	24.74
ds1007	SINV	14.83	17.12	17.11		ds1007	SINV	17.03	19.73	19.75
	LAP	19.29	21.76	20.91			LAP	22.72	25.14	24.57
ds10312	SINV	17.35	18.51	18.26		ds10312	SINV	18.88	19.52	19.66
	LAP	20.76	22.16	22.31			LAP	23.95	25.13	25.6
ds11663	SINV	20.82	17.53	20.22		ds11663	SINV	21.25	19.31	20.91
	LAP	23.79	21.43	23.07			LAP	25.22	23.92	24.08
ds1216	SINV	16.77	20.81	17.35		ds1216	SINV	19.56	22.66	20.67
	LAP	18.9	24.34	19.65			LAP	24.1	27.55	25.49
ds6794	SINV	18.63	18.43	17.4		ds6794	SINV	21.54	20.82	20.72
	LAP	22.52	22.11	21.09			LAP	24.87	23.84	24.63
dsAgo2	SINV	18.16	18.26	17.97		dsAgo2	SINV	19.77	20.19	19.69
	LAP	21.64	20.46	20.98			LAP	24.1	24.47	24.25
dsSINV	SINV	22.26	23.54	23.72		dsSINV	SINV	24.83	25.21	24.76
	LAP	17.65	20.21	20.16			LAP	22.52	23.73	23.47

## Sheet: Figure 1F
Figure 1F
	TCID 50
dsRNA	replicate 1	replicate 2	replicate 3
Luc	10000	17000	21500
DENV-2	681	316	316
Ago2	1000000	2150000	58800
AAEL004859	215000	316000	100000
AAEL004419	464000	21500	316000
AAEL008728	2150000	3160000	336000
AAEL001216	464.159	4641.59	10000

## Sheet: Figure 1G
Figure 1G
dsRNA	mRNA checked	CT values
dsLuc	CHIKV WT	17.33	17.98	17.24
	LAP	22.25	22.08	22.3
dsAgo2	CHIKV WT	15.23	14.62	14.68
	LAP	22.64	22.56	22.3
ds8728	CHIKV WT	16.09	15.56	15.72
	LAP	22.61	22.33	22.5
ds4419	CHIKV WT	15.29	16.06	15.28
	LAP	21.89	21.92	21.77
ds4859	CHIKV WT	15.89	15.64	15.14
	LAP	22.37	22.37	22.62

## Sheet: Figure 2B
Figure 2B

## Sheet: Figure 2D
Figure 2D
AAEL004419, Tubulin, H3K9me3					AAEL008728, Tubulin, H3K9me3
AAEL004859					Tubulin and H3K9me3

## Sheet: Figure 3G
Figure 3G
Aag2 C3PC12 S2 medium
	Standard curve		dsRNA	read count
Read	0 nmole	0.048	Luc	0.82
	2 nmole	0.306		0.679
	4 nmole	0.602		0.718
	6 nmole	0.871	4419	0.455
	8 nmole	1.177		0.465
	10 nmole	1.477		0.444

## Sheet: Figure 4B
Figure 4B
GFP beads: GFP-Dhx15					GFP beads: Flag-AAEL008728
Empty beads: GFP-Dhx15					Empty beads: Flag-AAEL008728
GFP beads: GFP-AAEL004859				GFP beads: Flag-AAEL008728
Empty beads: GFP-AAEL004859					Empty beads: Flag-AAEL008728

## Sheet: Figure 4C
Figure 4C
	GFP-Dhx15						Flag-AAEL008728
	GFP-AAEL008728						Flag-Dhx15

## Sheet: Figure 4D
Figure 4D
dsRNA	mRNA checked	CT values
dsLuc	AAEL009387	23.3	22.15	22.36
	LAP	19.78	18.29	18.63
ds4419	AAEL009387	25.82	24.59	24.62
	LAP	18.76	17.92	18.23
ds8728	AAEL009387	22.03	22.61	21.96
	LAP	19.12	19.63	19.21
ds4859	AAEL009387	22.29	22.54	22.22
	LAP	19.33	18.97	18.55
dsLuc	AAEL012994	23.14	22.14	22.36
	LAP	19.78	18.29	18.63
ds4419	AAEL012994	26.05	24.17	24.18
	LAP	18.76	17.92	18.23
ds8728	AAEL012994	21.88	22.31	21.61
	LAP	19.12	19.63	19.21
ds4859	AAEL012994	21.55	21.47	21.2
	LAP	19.33	18.97	18.55
dsLuc	AAEL006895	33.93	32.46	33.04
	LAP	19.78	18.29	18.63
ds4419	AAEL006895	36.75	33.75	33.71
	LAP	18.76	17.92	18.23
ds8728	AAEL006895	32.53	32.94	32.63
	LAP	19.12	19.63	19.21
ds4859	AAEL006895	31.54	31.11	30.81
	LAP	19.33	18.97	18.55
dsLuc	AAEL005766	20.99	19.88	20.05
	LAP	19.78	18.29	18.63
ds4419	AAEL005766	24.9	22.93	22.93
	LAP	18.76	17.92	18.23
ds8728	AAEL005766	19.5	20.01	18.91
	LAP	19.12	19.63	19.21
ds4859	AAEL005766	19.7	19.57	19.23
	LAP	19.33	18.97	18.55
dsLuc	AAEL014913	22.47	21.51	21.74
	LAP	19.78	18.29	18.63
ds4419	AAEL014913	24.09	23.1	23.14
	LAP	18.76	17.92	18.23
ds8728	AAEL014913	21.76	22.12	21.24
	LAP	19.12	19.63	19.21
ds4859	AAEL014913	21.36	21.21	21.03
	LAP	19.33	18.97	18.55
dsLuc	AAEL024228	20.48	19.61	19.62
	LAP	19.78	18.29	18.63
ds4419	AAEL024228	22.65	20.94	20.86
	LAP	18.76	17.92	18.23
ds8728	AAEL024228	18.62	18.96	18.06
	LAP	19.12	19.63	19.21
ds4859	AAEL024228	19.16	19.12	18.87
	LAP	19.33	18.97	18.55

## Sheet: Figure S1B
Figure S1B
dsRNA	mRNA checked	CT values
dsLuc	Ago2	28.47	27.21	27.09
	LAP	26.62	26.07	25.82
dsAgo2	Ago2	27.8	28.65	27.87
	LAP	24.37	24.7	24.69
dsLuc	AAEL004859	27.9	27.12	27.02
	LAP	24.26	23.82	23.67
ds4859	AAEL004859	30.62	30.54	30
	LAP	25.56	25.23	25.64
dsLuc	AAEL004419	27.9	27.21	26.69
	LAP	24.26	23.82	23.67
ds4419	AAEL004419	30.38	30.77	30.61
	LAP	25.92	25.92	26.09
dsLuc	AAEL008728	28.18	28.01	27.78
	LAP	24.26	23.82	23.67
ds8728	AAEL008728	34.11	30.64	31.74
	LAP	28.16	25.04	26.29
dsLuc	AAEL000707	27.78	27.14	27.02
	LAP	24.26	23.82	23.67
ds0707	AAEL000707	29.85	28.87	29.22
	LAP	24.95	24.21	24.72
dsLuc	AAEL009391	28.72	28.34	27.68
	LAP	24.26	23.82	23.67
ds9391	AAEL009391	28.68	28.6	30.34
	LAP	25.19	24.56	25.87
dsLuc	AAEL009061	40	40	40
	LAP	25.32	23.97	24.57
ds9061	AAEL009061	40	40	40
	LAP	25.88	25.58	25.17
dsLuc	AAEL006956	31.2	30.33	30
	LAP	24.26	23.82	23.67
ds6956	AAEL006956	31.27	30.93	32.13
	LAP	24.05	23.37	24.58
dsLuc	AAEL006566	34.35	31.94	32.47
	LAP	25.32	23.97	24.57
ds6566	AAEL006566	33.99	34.29	33.55
	LAP	24.91	24.34	23.99
dsLuc	AAEL009437	29.17	27.66	27.83
	LAP	25.32	23.97	24.57
ds09437	AAEL009437	28.96	29.84	29.06
	LAP	25.49	25.63	25.15
dsLuc	AAEL002125	31.85	31.07	30.73
	LAP	26.62	26.07	25.82
ds2125	AAEL002125	30.38	32.33	30.86
	LAP	24.45	24.86	24.77
dsLuc	AAEL001007	32.03	30.16	30.54
	LAP	25.32	23.97	24.57
ds1007	AAEL001007	29.95	31.5	31.81
	LAP	23.93	26.06	26.28
dsLuc	AAEL010312	35.4	34.23	34.12
	LAP	26.62	26.07	25.82
ds10312	AAEL010312	33.91	34.83	35.17
	LAP	24.08	25.37	25.74
dsLuc	AAEL011663	34.46	32.26	32.74
	LAP	25.32	23.97	24.57
ds11663	AAEL011663	33.93	32.37	34.16
	LAP	25.64	25.36	25.3
dsLuc	AAEL001216	26.47	25.18	25.48
	LAP	25.32	23.97	24.57
ds1216	AAEL001216	25.92	28.2	26.89
	LAP	24.17	26.33	25.19
dsLuc	AAEL006794	27.17	25.88	25.74
	LAP	26.62	26.07	25.82
ds6794	AAEL006794	25.99	26.05	26.12
	LAP	25.23	24.93	25.53

[truncated: 12 more sheets: Figure S1C, Figure S1D, Figure S2C, Figure S3A, Figure S3B, Figure S3E, Figure S3F, Figure S3G, Figure S3H, Figure S4A, Figure S6A, Figure S6B]
